# Supplementary material for: Notes on two crabs (Crustacea, Brachyura, Dynomenidae and Iphiculidae) collected from red coral beds in northern Taiwan, including a new species of Pariphiculus Alcock, 1896
Source: Zookeys. 2017 Aug 29;(694):135–56. doi: 10.3897/zookeys.694.14871 (PMC5672782; doi:10.3897/zookeys.694.14871)
Supplement: XML Treatment for Acanthodromia margarita [file zookeys.694.14871-treatment1.xml]

<!DOCTYPE tp:taxon-treatment
  PUBLIC "-//TaxonX//DTD Taxonomic Treatment Publishing DTD v0 20100105//EN" "tax-treatment-NSO.dtd">
<tp:taxon-treatment xmlns:tp="http://www.plazi.org/taxpub"><tp:treatment-meta><kwd-group><label>Taxon classification</label><kwd><named-content xmlns:xlink="http://www.w3.org/1999/xlink" content-type="kingdom">Animalia</named-content></kwd><kwd><named-content xmlns:xlink="http://www.w3.org/1999/xlink" content-type="order">Crustacea</named-content></kwd><kwd><named-content xmlns:xlink="http://www.w3.org/1999/xlink" content-type="family">Dynomenidae</named-content></kwd></kwd-group><mixed-citation publication-type="journal"><person-group><name><surname>Ng</surname><given-names>Peter K. L.</given-names></name><name><surname>Jeng</surname><given-names>M.-S.</given-names></name></person-group><article-title>Notes on two crabs (<tp:taxon-name><tp:taxon-name-part taxon-name-part-type="subphylum">Crustacea</tp:taxon-name-part></tp:taxon-name>, <tp:taxon-name><tp:taxon-name-part taxon-name-part-type="infraorder">Brachyura</tp:taxon-name-part></tp:taxon-name>, <tp:taxon-name><tp:taxon-name-part taxon-name-part-type="family">Dynomenidae</tp:taxon-name-part></tp:taxon-name> and <tp:taxon-name><tp:taxon-name-part taxon-name-part-type="family">Iphiculidae</tp:taxon-name-part></tp:taxon-name>) collected from red coral beds in northern Taiwan, including a new species of <italic><tp:taxon-name><tp:taxon-name-part taxon-name-part-type="genus" reg="Pariphiculus">Pariphiculus</tp:taxon-name-part></tp:taxon-name></italic> Alcock, 1896</article-title><source>Zookeys</source><day>29</day><month>8</month><year>2017</year><volume>2017</volume><issue>694</issue><fpage>135</fpage><lpage>156</lpage><pub-id pub-id-type="doi">10.3897/zookeys.694.14871</pub-id></mixed-citation></tp:treatment-meta><tp:nomenclature><tp:taxon-name>
                <tp:taxon-name-part taxon-name-part-type="genus" reg="Acanthodromia">Acanthodromia</tp:taxon-name-part>
                <tp:taxon-name-part taxon-name-part-type="species" reg="margarita">margarita</tp:taxon-name-part>
              </tp:taxon-name><tp:taxon-authority>(Alcock, 1899)</tp:taxon-authority><xref ref-type="fig" rid="F1">Figs 1A–C</xref><xref ref-type="fig" rid="F2">, 2</xref><xref ref-type="fig" rid="F3">, 3</xref><tp:nomenclature-citation-list><tp:nomenclature-citation><tp:taxon-name>
                    <tp:taxon-name-part taxon-name-part-type="genus" reg="Dynomene">Dynomene</tp:taxon-name-part> <tp:taxon-name-part taxon-name-part-type="species" reg="margarita">margarita</tp:taxon-name-part></tp:taxon-name><comment>Alcock, 1899: 19, pl. 2: fig. 3.</comment></tp:nomenclature-citation><tp:nomenclature-citation><tp:taxon-name>
                    <tp:taxon-name-part taxon-name-part-type="genus" reg="Acanthodromia">Acanthodromia</tp:taxon-name-part> <tp:taxon-name-part taxon-name-part-type="species" reg="margarita">margarita</tp:taxon-name-part></tp:taxon-name><comment>– <xref ref-type="bibr" rid="B3">Alcock 1900</xref>: 134; <xref ref-type="bibr" rid="B24">Sakai 1965</xref>: 43; <xref ref-type="bibr" rid="B25">Sakai 1976</xref>: 31, pl. 7: fig. 2; <xref ref-type="bibr" rid="B18">Nagai 1989</xref>: 43; <xref ref-type="bibr" rid="B13">McLay 1999</xref>: 539, fig. 31; <xref ref-type="bibr" rid="B12">Marumura and Kosaka 2003</xref>: 20; <xref ref-type="bibr" rid="B14">McLay and Ng 2005</xref>: 18, fig. 5; <xref ref-type="bibr" rid="B20">Ng et al. 2008</xref>: 37.</comment></tp:nomenclature-citation></tp:nomenclature-citation-list></tp:nomenclature><tp:treatment-sec sec-type="material" id="SECID0EFJAC"><title>Material examined.</title><p>
                <bold>Taiwan</bold>: 1 female (17.8 × 18.3 mm) (<named-content xmlns:xlink="http://www.w3.org/1999/xlink" content-type="dwc:institutional_code" xlink:type="simple">ASIZ</named-content> 75484), waters of Zone A (precious coral fishing ground), Peng-Chia-Yu Island, 60 km northeast of Keelung, <named-content xmlns:xlink="http://www.w3.org/1999/xlink" content-type="dwc:verbatimCoordinates" xlink:type="simple"><named-content content-type="geo-json" specific-use="{&#34;type&#34;:&#34;Point&#34;,&#34;coordinates&#34;:[122.476283,25.631683]}" id="NCID0EVJAC" xlink:type="simple">25°37.901'N, 122°28.577'E</named-content></named-content>, 175 m, Taiwan, coll. Fishing Vessel “De-Cheng 136”, M.-L. Chang, 14 May 2017. <bold>Philippines</bold>: 1 male (14.7 × 17.7 mm) (<named-content xmlns:xlink="http://www.w3.org/1999/xlink" content-type="dwc:institutional_code" xlink:type="simple">ZRC</named-content> 2001.358), Balicasag Island, 200–300 m, coll. December 2000; 1 male (10.5 × 11.5 mm), 2 females (7.8 × 8.3 mm, 11.2 × 12.2 mm), 2 ovigerous females (14.7 × 16.7 mm, 17.0 × 18.5 mm) (<named-content xmlns:xlink="http://www.w3.org/1999/xlink" content-type="dwc:institutional_code" xlink:type="simple">ZRC</named-content> 2003.668), 1 male (9.9 × 10.6 mm), 1 female (12.3 × 13.4 mm) (<named-content xmlns:xlink="http://www.w3.org/1999/xlink" content-type="dwc:institutional_code" xlink:type="simple">MNHN</named-content>); Balicasag Island, 200 –300 m, 25 –30 Jul 2003; 1 male (14.7 × 15.8 mm) (<named-content xmlns:xlink="http://www.w3.org/1999/xlink" content-type="dwc:institutional_code" xlink:type="simple">ZRC</named-content> 2008.1425), station PN1, Balicasag Island, <!--PageBreak-->200–300 m, coll. November 2003; 1 female (no pereopods left, 11.2 × 12.0 mm) (<named-content xmlns:xlink="http://www.w3.org/1999/xlink" content-type="dwc:institutional_code" xlink:type="simple">ZRC</named-content> 2008.1426), Balicasag Island, 200–300m, coll. November 2003–April 2004; 1 male (15.3 × 16.7 mm) (<named-content xmlns:xlink="http://www.w3.org/1999/xlink" content-type="dwc:institutional_code" xlink:type="simple">ZRC</named-content> 2008.1419), station PN1, Balicasag Island, coll. <!--PageBreak-->29 May 2004; 1 female (17.7 × 19.2 mm) (<named-content xmlns:xlink="http://www.w3.org/1999/xlink" content-type="dwc:institutional_code" xlink:type="simple">ZRC</named-content> 2008.1420), Balicasag Island, coll. 29 March 2004; 5 males (8.8 × 10.6 mm, 11.2 × 12.5 mm, 11.3 × 13.0 mm, 13.5 × 14.2 mm, 14.1 × 16.2 mm), 2 females (15.4 × 17.2 mm, 15.8 × 17.0 mm), 1 female (carapace cracked) (<named-content xmlns:xlink="http://www.w3.org/1999/xlink" content-type="dwc:institutional_code" xlink:type="simple">ZRC</named-content> 2004.596), Balicasag Island, coll. 2 March 2004; 1 male (11.3 × 12.7 mm) (<named-content xmlns:xlink="http://www.w3.org/1999/xlink" content-type="dwc:institutional_code" xlink:type="simple">ZRC</named-content> 2008.1043), Balicasag Island, coll. May 2004 [all above locations at <named-content xmlns:xlink="http://www.w3.org/1999/xlink" content-type="dwc:verbatimCoordinates" xlink:type="simple"><named-content content-type="geo-json" specific-use="{&#34;type&#34;:&#34;Point&#34;,&#34;coordinates&#34;:[123.680511,9.518891]}" id="NCID0EQLAC" xlink:type="simple">9.518891°N, 123.680511°E</named-content></named-content>, Panglao, Bohol, Visayas, Philippines; purchased from local shell fishermen, obtained by tangle nets]; 1 male (13.9 × 15.3 mm), 2 females (14.2 × 15.0 mm, 15.7 × 16.1 mm) (<named-content xmlns:xlink="http://www.w3.org/1999/xlink" content-type="dwc:institutional_code" xlink:type="simple">ZRC</named-content> 2013.372), Maribojoc Bay, Panglao, Bohol, Philippines, coll. J. Arbasto, 30 May 2004; 1 female (14.2 × 15.0 mm) (<named-content xmlns:xlink="http://www.w3.org/1999/xlink" content-type="dwc:institutional_code" xlink:type="simple">ZRC</named-content> 2007.207), Maribojoc Bay, Panglao, Bohol, Philippines, coll. J. Arbasto, July-May 2005.</p></tp:treatment-sec><tp:treatment-sec sec-type="description" id="SECID0E6LAC"><title>Description.</title><p>
                <italic>Colour</italic>. <xref ref-type="bibr" rid="B14">McLay and Ng (2005</xref>: 18) described the fresh colour of Philippine specimens as “light pink spines on carapace and the pereopods with golden yellow dactyli”. The present Taiwan specimen is orange-yellow on all its dorsal surfaces, with the spines orange-pink with white tips (Fig. <xref ref-type="fig" rid="F1">1A, B</xref>). In some Philippine specimens, the carapace can be a more striking pink and the pereopods orange-yellow with the spines pink (Fig. <xref ref-type="fig" rid="F1">1C</xref>).</p><fig id="F1" position="float" orientation="portrait"><label>Figure 1.</label><caption><p>Colour in life. <bold>A, B</bold> <italic><tp:taxon-name><tp:taxon-name-part taxon-name-part-type="genus" reg="Acanthodromia">Acanthodromia</tp:taxon-name-part> <tp:taxon-name-part taxon-name-part-type="species" reg="margarita">margarita</tp:taxon-name-part></tp:taxon-name></italic> (Alcock, 1899), female (17.8 × 18.3 mm) (<named-content xmlns:xlink="http://www.w3.org/1999/xlink" content-type="dwc:institutional_code" xlink:type="simple">ASIZ</named-content> 75484), Taiwan <bold>C</bold> <italic><tp:taxon-name><tp:taxon-name-part taxon-name-part-type="genus" reg="Acanthodromia">Acanthodromia</tp:taxon-name-part> <tp:taxon-name-part taxon-name-part-type="species" reg="margarita">margarita</tp:taxon-name-part></tp:taxon-name></italic> (Alcock, 1899), female (17.7 × 19.2 mm) (<named-content xmlns:xlink="http://www.w3.org/1999/xlink" content-type="dwc:institutional_code" xlink:type="simple">ZRC</named-content> 2008.1420), Philippines <bold>D</bold> <italic><tp:taxon-name><tp:taxon-name-part taxon-name-part-type="genus" reg="Pariphiculus">Pariphiculus</tp:taxon-name-part> <tp:taxon-name-part taxon-name-part-type="species" reg="agariciferus">agariciferus</tp:taxon-name-part></tp:taxon-name></italic>, Ihle, 1918, male (11.9 × 12.1 mm) (<named-content xmlns:xlink="http://www.w3.org/1999/xlink" content-type="dwc:institutional_code" xlink:type="simple">ZRC</named-content> 2009.471), Vanuatu <bold>E, F</bold> <italic><tp:taxon-name><tp:taxon-name-part taxon-name-part-type="genus" reg="Pariphiculus">Pariphiculus</tp:taxon-name-part> <tp:taxon-name-part taxon-name-part-type="species" reg="stellatus">stellatus</tp:taxon-name-part></tp:taxon-name></italic> sp. n., holotype male (27.7 × 24.5 mm) (<named-content xmlns:xlink="http://www.w3.org/1999/xlink" content-type="dwc:institutional_code" xlink:type="simple">ASIZ</named-content> 75485), Taiwan. <bold>A, C, D, E</bold> overall dorsal view; <bold>B, F</bold> ventral view.</p></caption><graphic xmlns:xlink="http://www.w3.org/1999/xlink" xlink:href="zookeys-694-135-g001.jpg" position="float" orientation="portrait" xlink:type="simple" id="oo_152850.jpg"/></fig></tp:treatment-sec><tp:treatment-sec sec-type="remarks" id="SECID0EMPAC"><title>Remarks.</title><p>The present female specimen from Taiwan is one of the largest on record and agrees well with published descriptions and figures of the species. The frontal margin appears to vary in form due to the relative strength of the frontal spines, particularly the median pseudorostral one. The two large rounded, basally fused tubercles on pleonal somite 4 is distinct in both sexes; with those in some of the smaller specimens appearing almost completely fused, forming one structure (Fig. <xref ref-type="fig" rid="F3">3B</xref>). The posterior margin of the epistome always has four spines, but the structure of the two median ones varies slightly, from directly pointing downwards (e.g., <xref ref-type="bibr" rid="B14">McLay and Ng 2005</xref>: fig. 5B) to curving medially (Fig. <xref ref-type="fig" rid="F2">2C</xref>).</p><fig id="F2" position="float" orientation="portrait"><label>Figure 2.</label><caption><p>
                    <italic><tp:taxon-name><tp:taxon-name-part taxon-name-part-type="genus" reg="Acanthodromia">Acanthodromia</tp:taxon-name-part> <tp:taxon-name-part taxon-name-part-type="species" reg="margarita">margarita</tp:taxon-name-part></tp:taxon-name></italic> (Alcock, 1899), female (17.8 × 18.3 mm) (<named-content xmlns:xlink="http://www.w3.org/1999/xlink" content-type="dwc:institutional_code" xlink:type="simple">ASIZ</named-content> 75484), Taiwan. <bold>A</bold> overall dorsal view <bold>B</bold> ventral view of cephalothorax <bold>C</bold> frontal view of cephalothorax <bold>D</bold> pleon showing tubercles on somite 4 <bold>E</bold> outer view of left third maxilliped <bold>F</bold> outer view of right chela <bold>G</bold> sublateral view of fingers of right chela.</p></caption><graphic xmlns:xlink="http://www.w3.org/1999/xlink" xlink:href="zookeys-694-135-g002.jpg" position="float" orientation="portrait" xlink:type="simple" id="oo_152851.jpg"/></fig><fig id="F3" position="float" orientation="portrait"><label>Figure 3.</label><caption><p>
                    <italic><tp:taxon-name><tp:taxon-name-part taxon-name-part-type="genus" reg="Acanthodromia">Acanthodromia</tp:taxon-name-part> <tp:taxon-name-part taxon-name-part-type="species" reg="margarita">margarita</tp:taxon-name-part></tp:taxon-name></italic> (Alcock, 1899). <bold>A</bold>, <bold>B</bold> male (11.6 × 12.0 mm) (<named-content xmlns:xlink="http://www.w3.org/1999/xlink" content-type="dwc:institutional_code" xlink:type="simple">ZRC</named-content> 2003.668), Philippines <bold>C</bold>, male (13.5 × 14.2 mm) (<named-content xmlns:xlink="http://www.w3.org/1999/xlink" content-type="dwc:institutional_code" xlink:type="simple">ZRC</named-content> 2004.596), Philippines. <bold>A</bold> overall dorsal view <bold>B, C</bold> pleon showing tubercles on somite 4.</p></caption><graphic xmlns:xlink="http://www.w3.org/1999/xlink" xlink:href="zookeys-694-135-g003.jpg" position="float" orientation="portrait" xlink:type="simple" id="oo_152852.jpg"/></fig></tp:treatment-sec><tp:treatment-sec sec-type="distribution" id="SECID0EWCAE"><title>Distribution and depth.</title><p>
                <italic><tp:taxon-name><tp:taxon-name-part taxon-name-part-type="genus" reg="Acanthodromia">Acanthodromia</tp:taxon-name-part> <tp:taxon-name-part taxon-name-part-type="species" reg="margarita">margarita</tp:taxon-name-part></tp:taxon-name></italic> was described from the Andaman Sea in the eastern Indian Ocean, and has been also reported from Japan, Philippines, and now Taiwan. The Indian Ocean specimen was from relatively shallow water (135 m), but the series from the Philippines was from 120–300 m depth. The present Taiwan specimen was collected from a depth of 175 m.</p><fig id="F4" position="float" orientation="portrait"><label>Figure 4.</label><caption><p>
                    <italic><tp:taxon-name><tp:taxon-name-part taxon-name-part-type="genus" reg="Pariphiculus">Pariphiculus</tp:taxon-name-part> <tp:taxon-name-part taxon-name-part-type="species" reg="agariciferus">agariciferus</tp:taxon-name-part></tp:taxon-name></italic> Ihle, 1918, overall dorsal view. <bold>A</bold> holotype male (9.0 × 9.3 mm), after <xref ref-type="bibr" rid="B9">Ihle (1918</xref>: fig. 230) <bold>B</bold> young male (10.2 × 9.6 mm) (<named-content xmlns:xlink="http://www.w3.org/1999/xlink" content-type="dwc:institutional_code" xlink:type="simple">ZRC</named-content> 2009.470), Vanuatu <bold>C</bold> male (11.9 × 12.1 mm) (<named-content xmlns:xlink="http://www.w3.org/1999/xlink" content-type="dwc:institutional_code" xlink:type="simple">ZRC</named-content> 2009.471), Vanuatu <bold>D</bold> female (22.1 × 21.3 mm) (<named-content xmlns:xlink="http://www.w3.org/1999/xlink" content-type="dwc:institutional_code" xlink:type="simple">ZRC</named-content> 2009.288), Philippines <bold>E</bold> male (15.5 × 14.4 mm) (<named-content xmlns:xlink="http://www.w3.org/1999/xlink" content-type="dwc:institutional_code" xlink:type="simple">ZRC</named-content> 2012.484), Philippines <bold>F</bold> female (19.0 × 19.0 mm) (<named-content xmlns:xlink="http://www.w3.org/1999/xlink" content-type="dwc:institutional_code" xlink:type="simple">ZRC</named-content> 2017.186), Philippines.</p></caption><graphic xmlns:xlink="http://www.w3.org/1999/xlink" xlink:href="zookeys-694-135-g004.jpg" position="float" orientation="portrait" xlink:type="simple" id="oo_152853.jpg"/></fig><fig id="F5" position="float" orientation="portrait"><label>Figure 5.</label><caption><p>
                    <italic><tp:taxon-name><tp:taxon-name-part taxon-name-part-type="genus" reg="Pariphiculus">Pariphiculus</tp:taxon-name-part> <tp:taxon-name-part taxon-name-part-type="species" reg="agariciferus">agariciferus</tp:taxon-name-part></tp:taxon-name></italic> Ihle, 1918. <bold>A</bold>, <bold>B</bold> female (19.8 × 18.9 mm) (<named-content xmlns:xlink="http://www.w3.org/1999/xlink" content-type="dwc:institutional_code" xlink:type="simple">ZRC</named-content> 2017.181), Philippines <bold>C</bold> male (15.5 × 14.4 mm) (<named-content xmlns:xlink="http://www.w3.org/1999/xlink" content-type="dwc:institutional_code" xlink:type="simple">ZRC</named-content> 2012.484), Philippines <bold>D</bold> young male (10.2 × 9.6 mm) (<named-content xmlns:xlink="http://www.w3.org/1999/xlink" content-type="dwc:institutional_code" xlink:type="simple">ZRC</named-content> 2009.470), Vanuatu <bold>E</bold> male (11.9 × 12.1 mm) (<named-content xmlns:xlink="http://www.w3.org/1999/xlink" content-type="dwc:institutional_code" xlink:type="simple">ZRC</named-content> 2009.471), Vanuatu <bold>F</bold> male (15.8 × 15.0 mm) (<named-content xmlns:xlink="http://www.w3.org/1999/xlink" content-type="dwc:institutional_code" xlink:type="simple">ZRC</named-content> 2017.187), Philippines <bold>G, I</bold> female (22.1 × 21.3 mm) (<named-content xmlns:xlink="http://www.w3.org/1999/xlink" content-type="dwc:institutional_code" xlink:type="simple">ZRC</named-content> 2009.288), Philippines <bold>H</bold> female (19.0 × 19.0 mm) (<named-content xmlns:xlink="http://www.w3.org/1999/xlink" content-type="dwc:institutional_code" xlink:type="simple">ZRC</named-content> 2017.186), Philippines. <bold>A, B</bold> outer view of right third maxilliped <bold>C–E</bold> male thoracic sternum and pleon <bold>E</bold> female thoracic sternum and pleon <bold>G, H</bold> female thoracic sternum and pleon <bold>E</bold> female thoracic sternum and pleon <bold>I</bold> right fourth ambulatory leg.</p></caption><graphic xmlns:xlink="http://www.w3.org/1999/xlink" xlink:href="zookeys-694-135-g005.jpg" position="float" orientation="portrait" xlink:type="simple" id="oo_152854.jpg"/></fig><fig id="F6" position="float" orientation="portrait"><label>Figure 6.</label><caption><p>
                    <italic><tp:taxon-name><tp:taxon-name-part taxon-name-part-type="genus" reg="Pariphiculus">Pariphiculus</tp:taxon-name-part> <tp:taxon-name-part taxon-name-part-type="species" reg="agariciferus">agariciferus</tp:taxon-name-part></tp:taxon-name></italic> Ihle, 1918. <bold>A</bold> male (11.9 × 12.1 mm) (<named-content xmlns:xlink="http://www.w3.org/1999/xlink" content-type="dwc:institutional_code" xlink:type="simple">ZRC</named-content> 2009.471), Vanuatu <bold>B</bold> male (15.8 × 15.0 mm) (<named-content xmlns:xlink="http://www.w3.org/1999/xlink" content-type="dwc:institutional_code" xlink:type="simple">ZRC</named-content> 2017.187), Philippines <bold>C, J</bold> male (15.5 × 14.4 mm) (<named-content xmlns:xlink="http://www.w3.org/1999/xlink" content-type="dwc:institutional_code" xlink:type="simple">ZRC</named-content> 2012.484), Philippines <bold>D</bold> male (12.8 × 13.7 mm) (<named-content xmlns:xlink="http://www.w3.org/1999/xlink" content-type="dwc:institutional_code" xlink:type="simple">ZRC</named-content> 2017.186), Philippines <bold>E, G</bold> female (19.0 × 19.0 mm) (<named-content xmlns:xlink="http://www.w3.org/1999/xlink" content-type="dwc:institutional_code" xlink:type="simple">ZRC</named-content> 2017.186), Philippines <bold>F, H</bold> female (22.1 × 21.3 mm) (<named-content xmlns:xlink="http://www.w3.org/1999/xlink" content-type="dwc:institutional_code" xlink:type="simple">ZRC</named-content> 2009.288), Philippines <bold>I</bold> male (11.9 × 12.1 mm) (<named-content xmlns:xlink="http://www.w3.org/1999/xlink" content-type="dwc:institutional_code" xlink:type="simple">ZRC</named-content> 2009.471), Vanuatu. <bold>A–F</bold> intestinal region and posterior margin of carapace <bold>G, H</bold> outer view of left chela <bold>I</bold>, <bold>J</bold> outer view of right chela.</p></caption><graphic xmlns:xlink="http://www.w3.org/1999/xlink" xlink:href="zookeys-694-135-g006.jpg" position="float" orientation="portrait" xlink:type="simple" id="oo_152855.jpg"/></fig></tp:treatment-sec><ref-list><ref id="B3"><mixed-citation xmlns:xlink="http://www.w3.org/1999/xlink" xlink:type="simple">
          <person-group><name name-style="western"><surname>Alcock</surname><given-names>A</given-names></name></person-group> (<year>1900</year>) Materials for a carcinological fauna of India. No. 5. <tp:taxon-name><tp:taxon-name-part taxon-name-part-type="infraorder">Brachyura</tp:taxon-name-part></tp:taxon-name> Primigenia or <tp:taxon-name><tp:taxon-name-part taxon-name-part-type="infraorder">Dromiacea</tp:taxon-name-part></tp:taxon-name>. Journal of the Asiatic Society, Bengal 1899(1900) 68: 123–169.</mixed-citation></ref><ref id="B24"><mixed-citation xmlns:xlink="http://www.w3.org/1999/xlink" xlink:type="simple">
          <person-group><name name-style="western"><surname>Sakai</surname><given-names>T</given-names></name></person-group> (<year>1965</year>) <source>The Crabs of Sagami Bay, collected by His Majesty the Emperor of Japan.</source> <publisher-name> Tokyo</publisher-name>, <publisher-loc>Maruzen Co.</publisher-loc>, <size units="page">206 pp</size>. [figs 1–27 (English text), pls 1–100, pp 1–92 (Japanese text), pp 1–26 (references and index in English), pp 27–32 (index in Japanese), 1 map]</mixed-citation></ref><ref id="B25"><mixed-citation xmlns:xlink="http://www.w3.org/1999/xlink" xlink:type="simple">
          <person-group><name name-style="western"><surname>Sakai</surname><given-names>T</given-names></name></person-group> (<year>1976</year>) Crabs of Japan and the adjacent seas. Tokyo, Kodansha Ltd. [3 volumes: (1) English text, xxxix + 773 pp, figs, 1–379; (2) Plates, 16 pp., pls 1–251; (3) Japanese text, 461 pp, figs 1–2]</mixed-citation></ref><ref id="B18"><mixed-citation xmlns:xlink="http://www.w3.org/1999/xlink" xlink:type="simple">
          <person-group><name name-style="western"><surname>Nagai</surname><given-names>S</given-names></name></person-group> (<year>1989</year>) Brachyuran fauna of Wakayama Prefecture II, Nankiseibutu 31(1): 39–44.</mixed-citation></ref><ref id="B13"><mixed-citation xmlns:xlink="http://www.w3.org/1999/xlink" xlink:type="simple">
          <person-group><name name-style="western"><surname>McLay</surname><given-names>CL</given-names></name></person-group> (<year>1999</year>) <article-title><tp:taxon-name><tp:taxon-name-part taxon-name-part-type="subphylum">Crustacea</tp:taxon-name-part></tp:taxon-name> <tp:taxon-name><tp:taxon-name-part taxon-name-part-type="order">Decapoda</tp:taxon-name-part></tp:taxon-name>: Revision of the family <tp:taxon-name><tp:taxon-name-part taxon-name-part-type="family">Dynomenidae</tp:taxon-name-part></tp:taxon-name>.</article-title> In: <person-group><name name-style="western"><surname>Crosnier</surname><given-names>A</given-names></name></person-group> (<role>Ed.</role>) <issue-title>Résultats des Campagnes MUSORSTOM Volume 20.</issue-title> <source>Mémoires du Muséum national d'Histoire naturelle</source> <volume>180</volume>: <fpage>427</fpage>–<lpage>569</lpage>. [figs 1–40]</mixed-citation></ref><ref id="B12"><mixed-citation xmlns:xlink="http://www.w3.org/1999/xlink" xlink:type="simple">
          <person-group><name name-style="western"><surname>Marumura</surname><given-names>M</given-names></name><name name-style="western"><surname>Kosaka</surname><given-names>A</given-names></name></person-group> (<year>2003</year>) <source>Catalogue of the brachyuran and anomuran crabs donated by the late Mr. Seiji Nagai to the Wakayama Prefectural Museum of Natural History.</source> <publisher-name>Wakayama Prefectural Museum of Natural History</publisher-name>, <publisher-loc>Kainan</publisher-loc>, <size units="page">73 pp</size>.</mixed-citation></ref><ref id="B14"><mixed-citation xmlns:xlink="http://www.w3.org/1999/xlink" xlink:type="simple">
          <person-group><name name-style="western"><surname>McLay</surname><given-names>CL</given-names></name><name name-style="western"><surname>Ng</surname><given-names>PKL</given-names></name></person-group> (<year>2005</year>) <article-title>On a collection of <tp:taxon-name><tp:taxon-name-part taxon-name-part-type="family">Dromiidae</tp:taxon-name-part></tp:taxon-name> and <tp:taxon-name><tp:taxon-name-part taxon-name-part-type="family">Dynomenidae</tp:taxon-name-part></tp:taxon-name> from the Philippines, with description of a new species of <italic><tp:taxon-name><tp:taxon-name-part taxon-name-part-type="genus">Hirsutodynomene</tp:taxon-name-part></tp:taxon-name></italic> McLay, 1999 (<tp:taxon-name><tp:taxon-name-part taxon-name-part-type="subphylum">Crustacea</tp:taxon-name-part></tp:taxon-name>: <tp:taxon-name><tp:taxon-name-part taxon-name-part-type="order">Decapoda</tp:taxon-name-part></tp:taxon-name>: <tp:taxon-name><tp:taxon-name-part taxon-name-part-type="infraorder">Brachyura</tp:taxon-name-part></tp:taxon-name>).</article-title> <source>Zootaxa</source> <volume>1029</volume>: <fpage>1</fpage>–<lpage>30</lpage>. <ext-link xlink:type="simple" ext-link-type="doi" xlink:href="10.11646/zootaxa.1029.1.1">https://doi.org/10.11646/zootaxa.1029.1.1</ext-link></mixed-citation></ref><ref id="B20"><mixed-citation xmlns:xlink="http://www.w3.org/1999/xlink" xlink:type="simple">
          <person-group><name name-style="western"><surname>Ng</surname><given-names>PKL</given-names></name><name name-style="western"><surname>Guinot</surname><given-names>D</given-names></name><name name-style="western"><surname>Davie</surname><given-names>PJF</given-names></name></person-group> (<year>2008</year>) <article-title>Systema Brachyurorum: Part I. An annotated checklist of extant brachyuran crabs of the world.</article-title> <source>Raffles Bulletin of Zoology, Supplement</source> <volume>17</volume>: <fpage>1</fpage>–<lpage>286</lpage>.</mixed-citation></ref><ref id="B9"><mixed-citation xmlns:xlink="http://www.w3.org/1999/xlink" xlink:type="simple">
          <person-group><name name-style="western"><surname>Ihle</surname><given-names>JEW</given-names></name></person-group> (<year>1918</year>) Die <tp:taxon-name><tp:taxon-name-part taxon-name-part-type="order">Decapoda</tp:taxon-name-part></tp:taxon-name> <tp:taxon-name><tp:taxon-name-part taxon-name-part-type="infraorder">Brachyura</tp:taxon-name-part></tp:taxon-name> der Siboga-Expedition. III. <tp:taxon-name><tp:taxon-name-part taxon-name-part-type="infraorder">Oxystomata</tp:taxon-name-part></tp:taxon-name>: <tp:taxon-name><tp:taxon-name-part taxon-name-part-type="family">Calappidae</tp:taxon-name-part></tp:taxon-name>, <tp:taxon-name><tp:taxon-name-part taxon-name-part-type="family">Leucosiidae</tp:taxon-name-part></tp:taxon-name>, <tp:taxon-name><tp:taxon-name-part taxon-name-part-type="family">Raninidae</tp:taxon-name-part></tp:taxon-name>. Siboga Expeditie 39b2: 1–322.</mixed-citation></ref></ref-list></tp:taxon-treatment>
