# Supplementary material for: Notes on two crabs (Crustacea, Brachyura, Dynomenidae and Iphiculidae) collected from red coral beds in northern Taiwan, including a new species of Pariphiculus Alcock, 1896
Source: Zookeys. 2017 Aug 29;(694):135–56. doi: 10.3897/zookeys.694.14871 (PMC5672782; doi:10.3897/zookeys.694.14871)
Supplement: XML Treatment for Pariphiculus stellatus [file zookeys.694.14871-treatment2.xml]

<!DOCTYPE tp:taxon-treatment
  PUBLIC "-//TaxonX//DTD Taxonomic Treatment Publishing DTD v0 20100105//EN" "tax-treatment-NSO.dtd">
<tp:taxon-treatment xmlns:tp="http://www.plazi.org/taxpub"><tp:treatment-meta><kwd-group><label>Taxon classification</label><kwd><named-content xmlns:xlink="http://www.w3.org/1999/xlink" content-type="kingdom">Animalia</named-content></kwd><kwd><named-content xmlns:xlink="http://www.w3.org/1999/xlink" content-type="order">Crustacea</named-content></kwd><kwd><named-content xmlns:xlink="http://www.w3.org/1999/xlink" content-type="family">Iphiculidae</named-content></kwd></kwd-group><mixed-citation publication-type="journal"><person-group><name><surname>Ng</surname><given-names>Peter K. L.</given-names></name><name><surname>Jeng</surname><given-names>M.-S.</given-names></name></person-group><article-title>Notes on two crabs (<tp:taxon-name><tp:taxon-name-part taxon-name-part-type="subphylum">Crustacea</tp:taxon-name-part></tp:taxon-name>, <tp:taxon-name><tp:taxon-name-part taxon-name-part-type="infraorder">Brachyura</tp:taxon-name-part></tp:taxon-name>, <tp:taxon-name><tp:taxon-name-part taxon-name-part-type="family">Dynomenidae</tp:taxon-name-part></tp:taxon-name> and <tp:taxon-name><tp:taxon-name-part taxon-name-part-type="family">Iphiculidae</tp:taxon-name-part></tp:taxon-name>) collected from red coral beds in northern Taiwan, including a new species of <italic><tp:taxon-name><tp:taxon-name-part taxon-name-part-type="genus" reg="Pariphiculus">Pariphiculus</tp:taxon-name-part></tp:taxon-name></italic> Alcock, 1896</article-title><source>Zookeys</source><day>29</day><month>8</month><year>2017</year><volume>2017</volume><issue>694</issue><fpage>135</fpage><lpage>156</lpage><pub-id pub-id-type="doi">10.3897/zookeys.694.14871</pub-id></mixed-citation></tp:treatment-meta><tp:nomenclature><tp:taxon-name>
                <tp:taxon-name-part taxon-name-part-type="genus" reg="Pariphiculus">Pariphiculus</tp:taxon-name-part>
                <tp:taxon-name-part taxon-name-part-type="species" reg="stellatus">stellatus</tp:taxon-name-part>
                <object-id xmlns:xlink="http://www.w3.org/1999/xlink" content-type="zoobank" xlink:type="simple">http://zoobank.org/7EC3869E-1F27-4C50-8EE3-DCEB4817630C</object-id>
              </tp:taxon-name><tp:taxon-status xmlns:xlink="http://www.w3.org/1999/xlink" xlink:type="simple">sp. n.</tp:taxon-status><xref ref-type="fig" rid="F7">Figs 7</xref><xref ref-type="fig" rid="F8">, 8</xref><xref ref-type="fig" rid="F9">, 9</xref><xref ref-type="fig" rid="F10">, 10</xref><xref ref-type="fig" rid="F11">, 11B, D, F</xref><xref ref-type="fig" rid="F12">, 12B, D, F</xref><xref ref-type="fig" rid="F13">, 13E–H</xref><!--PageBreak--><tp:nomenclature-citation-list><tp:nomenclature-citation><tp:taxon-name>
                    <tp:taxon-name-part taxon-name-part-type="genus" reg="Pariphiculus">Pariphiculus</tp:taxon-name-part>
                  </tp:taxon-name><comment>sp. – <xref ref-type="bibr" rid="B10">Ikeda 1998</xref>: 84, pl. 2.</comment></tp:nomenclature-citation><tp:nomenclature-citation><tp:taxon-name>
                    <tp:taxon-name-part taxon-name-part-type="genus" reg="Pariphiculus">Pariphiculus</tp:taxon-name-part> <tp:taxon-name-part taxon-name-part-type="species" reg="agariciferus">agariciferus</tp:taxon-name-part></tp:taxon-name><comment>– <xref ref-type="bibr" rid="B7">Galil and Ng 2007</xref>: 87 (part) (not <tp:taxon-name><tp:taxon-name-part taxon-name-part-type="genus" reg="Pariphiculus">Pariphiculus</tp:taxon-name-part> <tp:taxon-name-part taxon-name-part-type="species" reg="agariciferus">agariciferus</tp:taxon-name-part></tp:taxon-name> Ihle, 1918).</comment></tp:nomenclature-citation></tp:nomenclature-citation-list></tp:nomenclature><tp:treatment-sec sec-type="material" id="SECID0EWOAE"><title>Material examined.</title><p>Holotype: male (27.7 × 24.5 mm) (<named-content xmlns:xlink="http://www.w3.org/1999/xlink" content-type="dwc:institutional_code" xlink:type="simple">ASIZ</named-content> 75485), waters of Zone A (precious coral fishing ground), Peng-Chia-Yu Islands, 60 km northeast of Keelung city, <named-content xmlns:xlink="http://www.w3.org/1999/xlink" content-type="dwc:verbatimCoordinates" xlink:type="simple"><named-content content-type="geo-json" specific-use="{&#34;type&#34;:&#34;Point&#34;,&#34;coordinates&#34;:[122.477050,25.629417]}" id="NCID0EEPAE" xlink:type="simple">25°37.765'N, 122°28.623'E</named-content></named-content>, 170 m, Taiwan, coll. Fishing Vessel “De-Cheng 136”, M.-L. Chang, 7 May 2017. <bold>Philippines</bold>: Non-types: 1 female (31.1 × 26.2 mm) (<named-content xmlns:xlink="http://www.w3.org/1999/xlink" content-type="dwc:institutional_code" xlink:type="simple">ZRC</named-content> 2017.188), Balicasag Island, coll. J. Arbasto, July 2004–May 2005; 1 male (24.3 × 21.6 mm), 1 female (35.1 × 29.6 mm) (<named-content xmlns:xlink="http://www.w3.org/1999/xlink" content-type="dwc:institutional_code" xlink:type="simple">ZRC</named-content> 2007.590), Balicasag Island, coll. 2 March 2004; 1 male (15.4 × 13.8 mm) (<named-content xmlns:xlink="http://www.w3.org/1999/xlink" content-type="dwc:institutional_code" xlink:type="simple">ZRC</named-content> 2017.184), station PN1, Balicasag Island, coll. November 2003; 1 female (32.3 × 27.6 mm) (<named-content xmlns:xlink="http://www.w3.org/1999/xlink" content-type="dwc:institutional_code" xlink:type="simple">ZRC</named-content> 2017.185), Balicasag Island, Panglao, Philippines, 80–140 m, in tangle nets, coll. March 2004 [all above locations at <named-content xmlns:xlink="http://www.w3.org/1999/xlink" content-type="dwc:verbatimCoordinates" xlink:type="simple"><named-content content-type="geo-json" specific-use="{&#34;type&#34;:&#34;Point&#34;,&#34;coordinates&#34;:[123.680511,9.518891]}" id="NCID0ECQAE" xlink:type="simple">9.518891°N, 123.680511°E</named-content></named-content>, Panglao, Bohol, Visayas, Philippines; purchased from local shell fishermen, obtained by tangle nets].</p></tp:treatment-sec><tp:treatment-sec sec-type="material" id="SECID0EHQAE"><title>Comparative material of <italic><tp:taxon-name><tp:taxon-name-part taxon-name-part-type="genus" reg="Pariphiculus">Pariphiculus</tp:taxon-name-part> <tp:taxon-name-part taxon-name-part-type="species" reg="agariciferus">agariciferus</tp:taxon-name-part></tp:taxon-name></italic> Ihle, 1918.</title><p>
                <bold>Taiwan</bold>: 1 male (12.9 × 12.3 mm) (<named-content xmlns:xlink="http://www.w3.org/1999/xlink" content-type="dwc:institutional_code" xlink:type="simple">ASIZ</named-content> 75113), <named-content xmlns:xlink="http://www.w3.org/1999/xlink" content-type="dwc:verbatimCoordinates" xlink:type="simple"><named-content content-type="geo-json" specific-use="{&#34;type&#34;:&#34;Point&#34;,&#34;coordinates&#34;:[118.728167,22.245667]}" id="NCID0EDRAE" xlink:type="simple">22°14.74'N, 118°43.69'E</named-content></named-content> 141 m, southern Taiwan, coll. M.-L. Chang, 14 May 2011. <bold>Philippines</bold>: 1 male (16.6 × 16.2 mm) (<named-content xmlns:xlink="http://www.w3.org/1999/xlink" content-type="dwc:institutional_code" xlink:type="simple">ZRC</named-content> 2015.436), Balicasag Island, coll. J. Arbasto, July 2004–May 2005; 2 females (19.5 × 18.9 mm, 19.8 × 18.9 mm) (<named-content xmlns:xlink="http://www.w3.org/1999/xlink" content-type="dwc:institutional_code" xlink:type="simple">ZRC</named-content> 2017.181), Balicasag Island, coll. J. Arbasto, 2006; 1 female (19.3 × 17.6 mm), 1 broken female (<named-content xmlns:xlink="http://www.w3.org/1999/xlink" content-type="dwc:institutional_code" xlink:type="simple">ZRC</named-content> 2001.559), Balicasag Island, 50–500 m, coll. 28 November 2001; 1 male (14.4 × 13.3 mm), 1 female (21.0 × 19.1 mm) (<named-content xmlns:xlink="http://www.w3.org/1999/xlink" content-type="dwc:institutional_code" xlink:type="simple">ZRC</named-content> 2009.297), Balicasag Island, coll. June 2002; 2 males (13.4 × 13.3 mm, 15.8 × 15.8 mm), 1 female (19.5 × 18.4 mm) (<named-content xmlns:xlink="http://www.w3.org/1999/xlink" content-type="dwc:institutional_code" xlink:type="simple">ZRC</named-content> 2007.588a), station PN1, Balicasag Island, coll. November 2003; 1 male (13.9 × 13.3 mm) (<named-content xmlns:xlink="http://www.w3.org/1999/xlink" content-type="dwc:institutional_code" xlink:type="simple">ZRC</named-content> 2009.1164), Balicasag Island, coll. December 2003; 1 female (16.6 × 18.6 mm) (<named-content xmlns:xlink="http://www.w3.org/1999/xlink" content-type="dwc:institutional_code" xlink:type="simple">ZRC</named-content> 2017.180), station P2, Balicasag Island, 2004; 1 male (14.0 × 13.5 mm) (<named-content xmlns:xlink="http://www.w3.org/1999/xlink" content-type="dwc:institutional_code" xlink:type="simple">ZRC</named-content> 2015.437), Balicasag Island, coll. 2 March 2004; 1 male (15.8 × 15.0 mm) (<named-content xmlns:xlink="http://www.w3.org/1999/xlink" content-type="dwc:institutional_code" xlink:type="simple">ZRC</named-content> 2017.187), Balicasag Island, Panglao, Philippines, 80–140 m, in tangle nets, coll. March 2004; 1 male (15.5 × 14.4 mm) (<named-content xmlns:xlink="http://www.w3.org/1999/xlink" content-type="dwc:institutional_code" xlink:type="simple">ZRC</named-content> 2012.484), Balicasag Island, coll. May 2004; 1 female (22.0 × 21.6 mm) (<named-content xmlns:xlink="http://www.w3.org/1999/xlink" content-type="dwc:institutional_code" xlink:type="simple">ZRC</named-content> 2017.183), station P1, Balicasag Island, coll. 6 July 2004; 1 young female (15.0 × 14.7 mm) (<named-content xmlns:xlink="http://www.w3.org/1999/xlink" content-type="dwc:institutional_code" xlink:type="simple">ZRC</named-content> 2017.182), station P4, Balicasag Island, coll. 2 July 2004; 2 females (18.4 × 18.0 mm, 22.1 × 21.3 mm) (<named-content xmlns:xlink="http://www.w3.org/1999/xlink" content-type="dwc:institutional_code" xlink:type="simple">ZRC</named-content> 2009.288), Balicasag Island, coll. J. Arbasto, July 2004–May 2005; 1 male (12.8 × 13.7 mm), 1 female (19.0 × 19.0 mm) (<named-content xmlns:xlink="http://www.w3.org/1999/xlink" content-type="dwc:institutional_code" xlink:type="simple">ZRC</named-content> 2017.186), Balicasag Island, Panglao, Philippines, 80–140 m, in tangle nets, coll. J. Arbasto, 2004–2005; 1 male (15.4 × 16.0 mm) (<named-content xmlns:xlink="http://www.w3.org/1999/xlink" content-type="dwc:institutional_code" xlink:type="simple">ZRC</named-content> 2009.185), Balicasag <!--PageBreak-->Island, 120–160 m, coll. J. Arbasto, January–December 2007 [all above locations at <named-content xmlns:xlink="http://www.w3.org/1999/xlink" content-type="dwc:verbatimCoordinates" xlink:type="simple"><named-content content-type="geo-json" specific-use="{&#34;type&#34;:&#34;Point&#34;,&#34;coordinates&#34;:[123.680511,9.518891]}" id="NCID0E1TAE" xlink:type="simple">9.518891°N, 123.680511°E</named-content></named-content>, Panglao, Bohol, Visayas, Philippines; purchased from local shell fishermen, obtained by tangle nets]; 1 male (17.2 × 16.9 mm), 2 females (16.1 <!--PageBreak--><!--PageBreak-->× 15.4 mm, 18.5 × 18.7 mm) (<named-content xmlns:xlink="http://www.w3.org/1999/xlink" content-type="dwc:institutional_code" xlink:type="simple">ZRC</named-content> 2013.104), Maribojoc Bay, Panglao, Bohol, Philippines, coll. J. Arbasto, November 2003–April 2004. <bold>Vanuatu</bold>: 1 male (10.2 × 9.6 mm), 1 female (13.0 × 13.5 mm) (<named-content xmlns:xlink="http://www.w3.org/1999/xlink" content-type="dwc:institutional_code" xlink:type="simple">ZRC</named-content> 2009.470), station AT13, south of Aésé Island, Palikulu Bay, <named-content xmlns:xlink="http://www.w3.org/1999/xlink" content-type="dwc:verbatimCoordinates" xlink:type="simple"><named-content content-type="geo-json" specific-use="{&#34;type&#34;:&#34;Point&#34;,&#34;coordinates&#34;:[167.261667,-15.463333]}" id="NCID0ERUAE" xlink:type="simple">15°27.8S 167°15.7E</named-content></named-content>, 146–153 m, Santo, coll. N.O.”Alis”, SANTO Expedition, 19 September 2006; 1 male (11.9 × 12.1 mm) (<named-content xmlns:xlink="http://www.w3.org/1999/xlink" content-type="dwc:institutional_code" xlink:type="simple">ZRC</named-content> 2009.471), station AT61, south of Urélapa Island, West Malo Island, <named-content xmlns:xlink="http://www.w3.org/1999/xlink" content-type="dwc:verbatimCoordinates" xlink:type="simple"><named-content content-type="geo-json" specific-use="{&#34;type&#34;:&#34;Point&#34;,&#34;coordinates&#34;:[167.016667,-15.650000]}" id="NCID0E5UAE" xlink:type="simple">15°39'S 167°01'E</named-content></named-content>, 266–281 m, Santo, coll. N.O.”Alis”, SANTO Expedition, 4 October 2006; 2 juvenile females (10.3 × 9.4 mm, 13.4 × 13.6 mm), 1 carapace only (17.9 × 17.4 mm) (<named-content xmlns:xlink="http://www.w3.org/1999/xlink" content-type="dwc:institutional_code" xlink:type="simple">ZRC</named-content> 2009.472), station AT63, <!--PageBreak-->south of Urélapa Island, West Malo Island, <named-content xmlns:xlink="http://www.w3.org/1999/xlink" content-type="dwc:verbatimCoordinates" xlink:type="simple"><named-content content-type="geo-json" specific-use="{&#34;type&#34;:&#34;Point&#34;,&#34;coordinates&#34;:[167.016667,-15.666667]}" id="NCID0ENVAE" xlink:type="simple">15°40'S 167°01'E</named-content></named-content>, 290–334 m, Santo, coll. N.O.”Alis”, SANTO Expedition, 4 October 2006; 1 male (11.9 × 11.8 mm) (<named-content xmlns:xlink="http://www.w3.org/1999/xlink" content-type="dwc:institutional_code" xlink:type="simple">ZRC</named-content> 2009.473), station AT64, south of Urélapa Island, West Malo Island, <named-content xmlns:xlink="http://www.w3.org/1999/xlink" content-type="dwc:verbatimCoordinates" xlink:type="simple"><named-content content-type="geo-json" specific-use="{&#34;type&#34;:&#34;Point&#34;,&#34;coordinates&#34;:[167.033333,-15.666667]}" id="NCID0E1VAE" xlink:type="simple">15°40'S 167°02'E</named-content></named-content>, 249–252 m, Santo, coll. N.O.”Alis”, SANTO Expedition, 19 September 2006.</p></tp:treatment-sec><tp:treatment-sec sec-type="diagnosis" id="SECID0E6VAE"><title>Diagnosis.</title><p>Carapace 1.12–1.19 times broader than long; with relatively low mushroom-shaped tubercles on carapace, chelipeds and ambulatory legs with margins of tops distinctly asteriform (Figs <xref ref-type="fig" rid="F7">7</xref>, <xref ref-type="fig" rid="F8">8A, G</xref>, <xref ref-type="fig" rid="F9">9A, B</xref>, <xref ref-type="fig" rid="F11">11D, F</xref>, <xref ref-type="fig" rid="F12">12B</xref>); gastric and branchial regions inflated (Figs <xref ref-type="fig" rid="F8">8A, G</xref>, <xref ref-type="fig" rid="F11">11D, F</xref>); in lateral view, surface behind postfrontal region gently concave, forming shallow depression (Fig. <xref ref-type="fig" rid="F11">11F</xref>); suborbital tubercle relatively low, not protruding (Figs <xref ref-type="fig" rid="F8">8A, G</xref>, <xref ref-type="fig" rid="F9">9C</xref>, <xref ref-type="fig" rid="F11">11D</xref>); palms of chelae relatively long, slender, with fingers long, gently curved (Figs <xref ref-type="fig" rid="F9">9E–H</xref>, <xref ref-type="fig" rid="F12">12F</xref>); dorsal margin of dactylus and ventral margin of pollex of chela lined with low granules, never serrated (Figs <xref ref-type="fig" rid="F9">9E–H</xref>, <xref ref-type="fig" rid="F12">12F</xref>); tubercles and granules on surface of male and female pleons relatively large, tend to be fused, forming semi-eroded structures (Figs <xref ref-type="fig" rid="F8">8D, E</xref>, <xref ref-type="fig" rid="F9">9D</xref>, <xref ref-type="fig" rid="F12">12D</xref>); male telson proportionately shorter (Figs <xref ref-type="fig" rid="F8">8D, E</xref>, <xref ref-type="fig" rid="F12">12D</xref>); <abbrev xmlns:xlink="http://www.w3.org/1999/xlink" xlink:title="male first gonopod" id="ABBRID0EVYAE" xlink:type="simple">G1</abbrev> relatively long, slender (Fig. <xref ref-type="fig" rid="F13">13E</xref>).</p><fig id="F7" position="float" orientation="portrait"><label>Figure 7.</label><caption><p>
                    <italic><tp:taxon-name><tp:taxon-name-part taxon-name-part-type="genus" reg="Pariphiculus">Pariphiculus</tp:taxon-name-part> <tp:taxon-name-part taxon-name-part-type="species" reg="stellatus">stellatus</tp:taxon-name-part></tp:taxon-name></italic> sp. n. <bold>A, C–E</bold> holotype male (27.7 × 24.5 mm) (<named-content xmlns:xlink="http://www.w3.org/1999/xlink" content-type="dwc:institutional_code" xlink:type="simple">ASIZ</named-content> 75485), Taiwan <bold>B</bold> female (32.3 × 27.6 mm) (<named-content xmlns:xlink="http://www.w3.org/1999/xlink" content-type="dwc:institutional_code" xlink:type="simple">ZRC</named-content> 2017.185), Philippines <bold>F</bold> male (24.3 × 21.6 mm) (<named-content xmlns:xlink="http://www.w3.org/1999/xlink" content-type="dwc:institutional_code" xlink:type="simple">ZRC</named-content> 2007.590), Philippines <bold>G</bold> female (35.1 × 29.6 mm) (<named-content xmlns:xlink="http://www.w3.org/1999/xlink" content-type="dwc:institutional_code" xlink:type="simple">ZRC</named-content> 2007.590), Philippines. <bold>A, B, F, G</bold> overall dorsal view <bold>C–E</bold> dorsal view of carapace photographed from slightly different angles.</p></caption><graphic xmlns:xlink="http://www.w3.org/1999/xlink" xlink:href="zookeys-694-135-g007.jpg" position="float" orientation="portrait" xlink:type="simple" id="oo_152856.jpg"/></fig><fig id="F8" position="float" orientation="portrait"><label>Figure 8.</label><caption><p>
                    <italic><tp:taxon-name><tp:taxon-name-part taxon-name-part-type="genus" reg="Pariphiculus">Pariphiculus</tp:taxon-name-part> <tp:taxon-name-part taxon-name-part-type="species" reg="stellatus">stellatus</tp:taxon-name-part></tp:taxon-name></italic> sp. n. <bold>A–F</bold> holotype male (27.7 × 24.5 mm) (<named-content xmlns:xlink="http://www.w3.org/1999/xlink" content-type="dwc:institutional_code" xlink:type="simple">ASIZ</named-content> 75485), Taiwan <bold>G, H</bold> male (24.3 × 21.6 mm) (<named-content xmlns:xlink="http://www.w3.org/1999/xlink" content-type="dwc:institutional_code" xlink:type="simple">ZRC</named-content> 2007.590), Philippines. <bold>A, G</bold> frontal view of cephalothorax showing orbit, antennae, antennules and buccal cavity <bold>B, C</bold> outer view of left third maxilliped <bold>D, H</bold> male thoracic sternum and pleon <bold>E</bold> male pleon <bold>F</bold> left third ambulatory leg.</p></caption><graphic xmlns:xlink="http://www.w3.org/1999/xlink" xlink:href="zookeys-694-135-g008.jpg" position="float" orientation="portrait" xlink:type="simple" id="oo_152857.jpg"/></fig></tp:treatment-sec><tp:treatment-sec sec-type="description" id="SECID0EF3AE"><title>Description of male.</title><p>
                <italic>Carapace</italic> 1.12–1.19 times broader than long, regions not well-defined; dorsal surface with numerous low mushroom-shaped tubercles and granules, edges of raised tubercle with short slender spinules, asteriform from dorsal view, with scattered short setae between them; postfrontal region raised, prominent; surface behind postfrontal region with shallow depression; gastric regions convex, separated from swollen branchial regions by shallow, partially granulated groove; branchial regions with numerous large and small tubercles, separated from intestinal and cardiac regions by relatively broad granulated groove; cardiac and intestinal regions barely distinguishable, intestinal region with 2 prominent large tubercles, one dorsal in position, another directed obliquely posteriorly; hepatic region gently concave, with distinct low lateral tubercle, surface granulated; pterygostomial and suborbital regions with numerous mushroom-shaped, asteriform tubercles; branchiostegite region with numerous low, rounded tubercles (Figs <xref ref-type="fig" rid="F7">7</xref>, <xref ref-type="fig" rid="F8">8A, G</xref>, <xref ref-type="fig" rid="F9">9A–C</xref>, <xref ref-type="fig" rid="F11">11B, D–F</xref>, <xref ref-type="fig" rid="F12">12B</xref>). posterolateral border adjacent to cardiac region prominently protruded to form large tooth. Front slightly produced, not protruding beyond anterior edge of buccal cavity and closed third maxillipeds, gently upturned, weakly bilobed (distinct in frontal view) (Figs <xref ref-type="fig" rid="F7">7</xref>, <xref ref-type="fig" rid="F8">8A, G</xref>, <xref ref-type="fig" rid="F11">11B, D</xref>, <xref ref-type="fig" rid="F12">12B</xref>). Antero- and posterolateral margins not cristate, not clearly demarcated, with structures gradually merging medially on carapace; subdorsal margins lined with numerous large mushroom-shaped tubercles with asteriform tops, with interspersed smaller granules of similar form; posterior carapace margin with 3 broad, stout tubercles, each covered with smaller granules, median one smallest (Figs <xref ref-type="fig" rid="F7">7</xref>, <xref ref-type="fig" rid="F9">9A, B</xref>, <xref ref-type="fig" rid="F11">11B</xref>, <xref ref-type="fig" rid="F12">12B</xref>).</p><fig id="F9" position="float" orientation="portrait"><label>Figure 9.</label><caption><p>
                    <italic><tp:taxon-name><tp:taxon-name-part taxon-name-part-type="genus" reg="Pariphiculus">Pariphiculus</tp:taxon-name-part> <tp:taxon-name-part taxon-name-part-type="species" reg="stellatus">stellatus</tp:taxon-name-part></tp:taxon-name></italic> sp. n. <bold>A, C, E</bold> holotype male (27.7 × 24.5 mm) (<named-content xmlns:xlink="http://www.w3.org/1999/xlink" content-type="dwc:institutional_code" xlink:type="simple">ASIZ</named-content> 75485), Taiwan <bold>B</bold> female (32.3 × 27.6 mm) (<named-content xmlns:xlink="http://www.w3.org/1999/xlink" content-type="dwc:institutional_code" xlink:type="simple">ZRC</named-content> 2017.185), Philippines <bold>F</bold> male (24.3 × 21.6 mm) (<named-content xmlns:xlink="http://www.w3.org/1999/xlink" content-type="dwc:institutional_code" xlink:type="simple">ZRC</named-content> 2007.590), Philippines <bold>D, G, H</bold> female (35.1 × 29.6 mm) (<named-content xmlns:xlink="http://www.w3.org/1999/xlink" content-type="dwc:institutional_code" xlink:type="simple">ZRC</named-content> 2007.590), Philippines. <bold>A, B</bold> intestinal region and posterior margin of carapace <bold>C</bold> antennae, antennules and orbit <bold>D</bold> female thoracic sternum and pleon <bold>E, F, H</bold> outer view of left chela <bold>G</bold> outer view of right chela. Abbreviation: stu = suborbital tubercle.</p></caption><graphic xmlns:xlink="http://www.w3.org/1999/xlink" xlink:href="zookeys-694-135-g009.jpg" position="float" orientation="portrait" xlink:type="simple" id="oo_152858.jpg"/></fig><fig id="F10" position="float" orientation="portrait"><label>Figure 10.</label><caption><p>
                    <italic><tp:taxon-name><tp:taxon-name-part taxon-name-part-type="genus" reg="Pariphiculus">Pariphiculus</tp:taxon-name-part> <tp:taxon-name-part taxon-name-part-type="species" reg="stellatus">stellatus</tp:taxon-name-part></tp:taxon-name></italic> sp. n. <bold>A</bold> holotype male (27.7 × 24.5 mm) (<named-content xmlns:xlink="http://www.w3.org/1999/xlink" content-type="dwc:institutional_code" xlink:type="simple">ASIZ</named-content> 75485), Taiwan <bold>B</bold> female (31.1 × 26.2 mm) (<named-content xmlns:xlink="http://www.w3.org/1999/xlink" content-type="dwc:institutional_code" xlink:type="simple">ZRC</named-content> 2017.188), Philippines. <bold>A</bold> male sternopleonal cavity showing right <abbrev xmlns:xlink="http://www.w3.org/1999/xlink" xlink:title="male first gonopod" id="ABBRID0EDBAG" xlink:type="simple">G1</abbrev> and pleonal locking tubercle on sternite 5 <bold>B</bold> female sternopleonal cavity showing vulvae on sternite 6.</p></caption><graphic xmlns:xlink="http://www.w3.org/1999/xlink" xlink:href="zookeys-694-135-g010.jpg" position="float" orientation="portrait" xlink:type="simple" id="oo_152859.jpg"/></fig><p>Basal article of <italic>antenna</italic> subquadrate, surface gently convex, fused with epistome; short flagellum lodged in orbital hiatus (Fig. <xref ref-type="fig" rid="F9">9C</xref>). Basal segment of antennule occupies entire fossa when closed, with folded articles hidden behind basal article; margins of fossae almost smooth (Figs <xref ref-type="fig" rid="F8">8A, G</xref>, <xref ref-type="fig" rid="F9">9C</xref>). Orbit rounded; eyes small with short ocular peduncle, mobile; suborbital tubercle relatively low, not prominent, asteriform (Figs <xref ref-type="fig" rid="F8">8A, G</xref>, <xref ref-type="fig" rid="F9">9C</xref>, <xref ref-type="fig" rid="F11">11D</xref>).</p><!--PageBreak--><p>
                <italic>Third maxillipeds</italic> relatively short; outer surfaces of merus, ischium, basis and exopod densely covered with mushroom-shaped tubercles and granules, many with asteriform tops; merus triangular with broadly pointed apex, inner edge straight, outer edge gently convex, with large, low rounded tubercle on proximal margin; ischium ca. <!--PageBreak-->2 times longer than merus along inner margin, with prominent submedian ridge of tubercles; palp (carpus, propodus and dactylus, short, completely hidden behind ischium when folded; exopod relatively broad, reaching beyond distal margin of ischium, tip rounded, without flagellum (Figs <xref ref-type="fig" rid="F8">8B, C, G</xref> 11D).</p><p>
                <italic><tp:taxon-name><tp:taxon-name-part taxon-name-part-type="genus" reg="Chelipeds">Chelipeds</tp:taxon-name-part></tp:taxon-name></italic> slender, elongate, subequal; surfaces with numerous large, round or low mushroom-shaped tubercles, some with asteriform tops (Figs <xref ref-type="fig" rid="F7">7A, F, G</xref>, <xref ref-type="fig" rid="F9">9E–H</xref>, <xref ref-type="fig" rid="F11">11B</xref>, <xref ref-type="fig" rid="F12">12F</xref>). <!--PageBreak-->Merus cylindrical in cross-section; carpus small, subtriangular (Figs <xref ref-type="fig" rid="F7">7A, F, G</xref>, <xref ref-type="fig" rid="F9">9E–H</xref>, <xref ref-type="fig" rid="F11">11B</xref>). Chela with proximal half relatively stouter, gradually tapering to more slender distal part, margins granulated but not serrated; fingers elongate, just longer than palm, surface with very small granules, gently curved, distal two-thirds more darkly pigmented, rest of structure white in preservative; cutting edges of both fingers with long and short sharp vertical spines (Figs <xref ref-type="fig" rid="F9">9E–H</xref>, <xref ref-type="fig" rid="F12">12F</xref>).</p><p>
                <italic>Ambulatory legs</italic> relatively short, first leg longest; surfaces of merus, carpus and propodus covered with small rounded or mushroom-shaped tubercles, some with <!--PageBreak-->asteriform tops (Figs <xref ref-type="fig" rid="F7">7A, F, G</xref>, <xref ref-type="fig" rid="F8">8F</xref>, <xref ref-type="fig" rid="F11">11B</xref>); dactylus styliform, almost straight, surfaces smooth, margins lined with setae (Fig. <xref ref-type="fig" rid="F8">8F</xref>).</p><p>
                <italic>Thoracic sternum</italic> relatively narrow transversely; surfaces of sternites 1–4 covered with round or low mushroom-shaped tubercles, some with asteriform tops, some coalescing to form ridges and clusters; surfaces of sternites 5–8 with more individual tubercles and granules; sternites 1 and 2 separated by low ridge, longitudinally very narrow, lateral surfaces of sternite 2 with thick row of coalesced tubercles; separated from coalesced row of tubercles on sternite 3 by deep groove; tubercles on sternite 3 separated from cluster of coalesced tubercles on sternite 4 by deep groove; sternites otherwise not clearly demarcated; small part of sternite 8 just visible when pleon closed; sternopleonal cavity narrow, deep, nearly reaching buccal cavity at level of sternite 2 (Figs <xref ref-type="fig" rid="F8">8D, H</xref>, <xref ref-type="fig" rid="F12">12D</xref>); all sutures from sternites 3–8 medially interrupted; peg-like tubercle of pleonal locking mechanism relatively large, semicircular, directed anteriorly (Fig. <xref ref-type="fig" rid="F10">10A</xref>); penis short, tubular with dilated tip, arising from condyle of coxa of fourth ambulatory leg (Fig. <xref ref-type="fig" rid="F10">10A</xref>).</p><fig id="F11" position="float" orientation="portrait"><label>Figure 11.</label><caption><p>Comparisons between similar sized <italic><tp:taxon-name><tp:taxon-name-part taxon-name-part-type="genus" reg="Pariphiculus">Pariphiculus</tp:taxon-name-part> <tp:taxon-name-part taxon-name-part-type="species" reg="agariciferus">agariciferus</tp:taxon-name-part></tp:taxon-name></italic> Ihle, 1918, and <italic><tp:taxon-name><tp:taxon-name-part taxon-name-part-type="genus" reg="Pariphiculus">P.</tp:taxon-name-part> <tp:taxon-name-part taxon-name-part-type="species" reg="stellatus">stellatus</tp:taxon-name-part></tp:taxon-name></italic> sp. n. <bold>A, C, E</bold> <italic><tp:taxon-name><tp:taxon-name-part taxon-name-part-type="genus" reg="Pariphiculus">P.</tp:taxon-name-part> <tp:taxon-name-part taxon-name-part-type="species" reg="agariciferus">agariciferus</tp:taxon-name-part></tp:taxon-name></italic>, male (15.8 × 15.8 mm) (<named-content xmlns:xlink="http://www.w3.org/1999/xlink" content-type="dwc:institutional_code" xlink:type="simple">ZRC</named-content> 2007.588), Philippines <bold>B, D, F</bold> <italic><tp:taxon-name><tp:taxon-name-part taxon-name-part-type="genus" reg="Pariphiculus">P.</tp:taxon-name-part> <tp:taxon-name-part taxon-name-part-type="species" reg="stellatus">stellatus</tp:taxon-name-part></tp:taxon-name></italic>, male (15.4 × 13.8 mm) (<named-content xmlns:xlink="http://www.w3.org/1999/xlink" content-type="dwc:institutional_code" xlink:type="simple">ZRC</named-content> 2017.184), Philippines [left frontal margin damaged]. <bold>A, B</bold> overall dorsal view <bold>C, D</bold> frontal view of cephalothorax showing orbit, antennae, antennules and buccal cavity <bold>E, F</bold> right lateral view of cephalothorax. Abbreviation: stu = suborbital tubercle.</p></caption><graphic xmlns:xlink="http://www.w3.org/1999/xlink" xlink:href="zookeys-694-135-g011.jpg" position="float" orientation="portrait" xlink:type="simple" id="oo_152860.jpg"/></fig><fig id="F12" position="float" orientation="portrait"><label>Figure 12.</label><caption><p>Comparisons between similar sized <italic><tp:taxon-name><tp:taxon-name-part taxon-name-part-type="genus" reg="Pariphiculus">Pariphiculus</tp:taxon-name-part> <tp:taxon-name-part taxon-name-part-type="species" reg="agariciferus">agariciferus</tp:taxon-name-part></tp:taxon-name></italic> Ihle, 1918, and <italic><tp:taxon-name><tp:taxon-name-part taxon-name-part-type="genus" reg="Pariphiculus">P.</tp:taxon-name-part> <tp:taxon-name-part taxon-name-part-type="species" reg="stellatus">stellatus</tp:taxon-name-part></tp:taxon-name></italic> sp. n. <bold>A, C, E</bold> <italic><tp:taxon-name><tp:taxon-name-part taxon-name-part-type="genus" reg="Pariphiculus">P.</tp:taxon-name-part> <tp:taxon-name-part taxon-name-part-type="species" reg="agariciferus">agariciferus</tp:taxon-name-part></tp:taxon-name></italic>, male (15.8 × 15.8 mm) (<named-content xmlns:xlink="http://www.w3.org/1999/xlink" content-type="dwc:institutional_code" xlink:type="simple">ZRC</named-content> 2007.588), Philippines <bold>B, D, F</bold> <italic><tp:taxon-name><tp:taxon-name-part taxon-name-part-type="genus" reg="Pariphiculus">P.</tp:taxon-name-part> <tp:taxon-name-part taxon-name-part-type="species" reg="stellatus">stellatus</tp:taxon-name-part></tp:taxon-name></italic>, male (15.4 × 13.8 mm) (<named-content xmlns:xlink="http://www.w3.org/1999/xlink" content-type="dwc:institutional_code" xlink:type="simple">ZRC</named-content> 2017.184), Philippines [telson missing, approximate shape and proportions as indicated by space on sternopleonal cavity]. <bold>A, B</bold> intestinal region and posterior margin of carapace <bold>C, D</bold> male thoracic sternum and pleon (somite 6 damaged and telson missing in D) <bold>E, F</bold> outer view of right chela.</p></caption><graphic xmlns:xlink="http://www.w3.org/1999/xlink" xlink:href="zookeys-694-135-g012.jpg" position="float" orientation="portrait" xlink:type="simple" id="oo_152861.jpg"/></fig><p>
                <italic>Pleon</italic> triangular, covered with large rounded tubercles, many coalescing to form semi-eroded structure on somites 1–6; surface of telson with scattered small, narrow mushroom-shaped; somites 1, 2 free; somites 3–5 functionally fused although somites can still be approximately distinguished; somites 2–6 trapezoidal; somite 6 free, broadly subrectangular with lateral margin convex; telson triangular, elongate; surface of somite 3 with subrectangular cluster of fused granules; surface of somite 2 with 3 uneven clusters of fused granules (Figs <xref ref-type="fig" rid="F8">8D, E, H</xref>, <xref ref-type="fig" rid="F12">12D</xref>).</p><p>
                <italic><abbrev xmlns:xlink="http://www.w3.org/1999/xlink" xlink:title="male first gonopod" id="ABBRID0EXKAG" xlink:type="simple">G1</abbrev></italic> ca. 2 times length of <abbrev xmlns:xlink="http://www.w3.org/1999/xlink" xlink:title="male second gonopod" id="ABBRID0E2KAG" xlink:type="simple">G2</abbrev>, relatively slender, slightly sinuous basally, becoming almost straight distally; margins lined with dense soft long setae; tip sharp (Fig. <xref ref-type="fig" rid="F13">13E–G</xref>). <abbrev xmlns:xlink="http://www.w3.org/1999/xlink" xlink:title="male second gonopod" id="ABBRID0EDLAG" xlink:type="simple">G2</abbrev> with with elongate subpetaloid terminal process which is slightly shorter than basal segment (Fig. <xref ref-type="fig" rid="F13">13H</xref>).</p><!--PageBreak--></tp:treatment-sec><tp:treatment-sec sec-type="Females and variations" id="SECID0EMLAG"><title>Females and variations.</title><p>Female specimens are similar to males in almost all non-sexual aspects. The female pleon is of the typical iphiculid condition, with all the somites and telson freely articulating, none swollen or forming a dome-like structure covering the egg mass (Fig. <xref ref-type="fig" rid="F9">9D</xref>). The vulva is relatively small and simple with around opening, covered by an operculum, and directed obliquely posteriorly (Fig. <xref ref-type="fig" rid="F10">10B</xref>). <!--PageBreak-->Small specimens have proportionately shorter meri of the chelipeds although in all other aspects, the structures are similar (Figs <xref ref-type="fig" rid="F7">7B, F</xref>, <xref ref-type="fig" rid="F11">11B</xref>).</p></tp:treatment-sec><tp:treatment-sec sec-type="Colour" id="SECID0EEMAG"><title>Colour.</title><p>The fresh holotype of <italic><tp:taxon-name><tp:taxon-name-part taxon-name-part-type="genus" reg="Pariphiculus">P.</tp:taxon-name-part> <tp:taxon-name-part taxon-name-part-type="species" reg="stellatus">stellatus</tp:taxon-name-part></tp:taxon-name></italic> was a dull orange throughout, with some of the large posterior tubercles white; the distal two-thirds of fingers bright orange and basal third cream (Fig. <xref ref-type="fig" rid="F1">1E</xref>). The ventral surfaces are generally dirty white to light brown (Fig. <xref ref-type="fig" rid="F1">1F</xref>). A relatively larger fresh specimen of <italic><tp:taxon-name><tp:taxon-name-part taxon-name-part-type="genus" reg="Pariphiculus">P.</tp:taxon-name-part> <tp:taxon-name-part taxon-name-part-type="species" reg="agariciferus">agariciferus</tp:taxon-name-part></tp:taxon-name></italic> (18. 1 mm carapace width) was figured by <xref ref-type="bibr" rid="B7">Galil and Ng (2007</xref>: fig. 3B) and its colour was similar to that <!--PageBreak-->of <italic><tp:taxon-name><tp:taxon-name-part taxon-name-part-type="genus" reg="Pariphiculus">P.</tp:taxon-name-part> <tp:taxon-name-part taxon-name-part-type="species" reg="stellatus">stellatus</tp:taxon-name-part></tp:taxon-name></italic>, being orange throughout. A smaller male specimen from Taiwan (12.9 × 12.3 mm, <named-content xmlns:xlink="http://www.w3.org/1999/xlink" content-type="dwc:institutional_code" xlink:type="simple">ASIZ</named-content> 75113), however, had most of the carapace and chelipeds white and pale orange (<xref ref-type="bibr" rid="B27">Shih et al. in press</xref>). A similar sized male from Vanuatu (11.9 × 12.1 mm, <named-content xmlns:xlink="http://www.w3.org/1999/xlink" content-type="dwc:institutional_code" xlink:type="simple">ZRC</named-content> 2009.471) had a similar colour pattern as the Taiwan specimen except that the colour is more intense (Fig. <xref ref-type="fig" rid="F1">1D</xref>)</p></tp:treatment-sec><tp:treatment-sec sec-type="etymology" id="SECID0ELOAG"><title>Etymology.</title><p>The species is named after the prominent asteriform or “star-like” mushroom-shaped tubercles and granules on the carapace and chelipeds.</p></tp:treatment-sec><tp:treatment-sec sec-type="remarks" id="SECID0EQOAG"><title>Remarks.</title><p>The large specimen from Taiwan is interesting as it is almost identical with a large female specimen measuring 36.2 × 30.3 mm figured by <xref ref-type="bibr" rid="B10">Ikeda (1998</xref>: 84) from Sagami Bay which he identified as “<italic><tp:taxon-name><tp:taxon-name-part taxon-name-part-type="genus" reg="Pariphiculus">Pariphiculus</tp:taxon-name-part></tp:taxon-name></italic> sp.”. <xref ref-type="bibr" rid="B19">Ng (1999</xref>: 718), in his review of the book, noted that this was almost certainly a new species although he incorrectly suggested it may be a species of <italic><tp:taxon-name><tp:taxon-name-part taxon-name-part-type="genus" reg="Parilia">Parilia</tp:taxon-name-part></tp:taxon-name></italic> Wood-Mason in Wood-Mason &amp; Alcock, 1891, instead. Examination of the present Taiwanese specimen suggests it is <!--PageBreak-->close to <italic><tp:taxon-name><tp:taxon-name-part taxon-name-part-type="genus" reg="Pariphiculus">Pariphiculus</tp:taxon-name-part> <tp:taxon-name-part taxon-name-part-type="species" reg="agariciferus">agariciferus</tp:taxon-name-part></tp:taxon-name></italic> Ihle, 1918, a species known from Indonesia, Japan, Philippines, Taiwan, South China Sea and Vanuatu (<xref ref-type="bibr" rid="B9">Ihle 1918</xref>: 250; <xref ref-type="bibr" rid="B4">Balss 1922</xref>: 131; <xref ref-type="bibr" rid="B31">Yokoya 1933</xref>: 129; <xref ref-type="bibr" rid="B23">Sakai 1937</xref>: 131; <xref ref-type="bibr" rid="B24">Sakai 1965</xref>: 43; <xref ref-type="bibr" rid="B26">Serène and Vadon 1981</xref>:124; <xref ref-type="bibr" rid="B25">Sakai 1976</xref>: 104; <xref ref-type="bibr" rid="B5">Chen 1989</xref>: 231; <xref ref-type="bibr" rid="B28">Tan 1996</xref>: 1023; <xref ref-type="bibr" rid="B11">Komatsu et al. 2005</xref>: 106; <xref ref-type="bibr" rid="B7">Galil and Ng 2007</xref>: 87; <xref ref-type="bibr" rid="B8">Galil and Ng 2010</xref>: 143; <xref ref-type="bibr" rid="B20">Ng et al. 2008</xref>: 37; <xref ref-type="bibr" rid="B27">Shih et al. in press</xref>). The size of the Taiwanese (and Ikeda’s Japanese) specimen, however, is much larger (almost twice) that what is known for <italic><tp:taxon-name><tp:taxon-name-part taxon-name-part-type="genus" reg="Pariphiculus">P.</tp:taxon-name-part> <tp:taxon-name-part taxon-name-part-type="species" reg="agariciferus">agariciferus</tp:taxon-name-part></tp:taxon-name></italic> which averages 15–20 mm in carapace width. The Taiwanese specimen differs from typical <italic><tp:taxon-name><tp:taxon-name-part taxon-name-part-type="genus" reg="Pariphiculus">P.</tp:taxon-name-part> <tp:taxon-name-part taxon-name-part-type="species" reg="agariciferus">agariciferus</tp:taxon-name-part></tp:taxon-name></italic> in a number of carapace, cheliped, male pleonal and <abbrev xmlns:xlink="http://www.w3.org/1999/xlink" xlink:title="male first gonopod" id="ABBRID0EHSAG" xlink:type="simple">G1</abbrev> characters that suggests that it is a different taxon, but its large size makes comparisons difficult.</p><p>Fortunately, there is a good series of specimens of what had been identified as “<italic><tp:taxon-name><tp:taxon-name-part taxon-name-part-type="genus" reg="Pariphiculus">P.</tp:taxon-name-part> <tp:taxon-name-part taxon-name-part-type="species" reg="agariciferus">agariciferus</tp:taxon-name-part></tp:taxon-name></italic>” from Philippines and Vanuatu by <xref ref-type="bibr" rid="B7">Galil and Ng (2007</xref>, <xref ref-type="bibr" rid="B8">2010</xref>), as well as additional material in the <named-content xmlns:xlink="http://www.w3.org/1999/xlink" content-type="dwc:institutional_code" xlink:type="simple">ZRC</named-content> not reported by them. While the majority of the specimens are <italic><tp:taxon-name><tp:taxon-name-part taxon-name-part-type="genus" reg="Pariphiculus">P.</tp:taxon-name-part> <tp:taxon-name-part taxon-name-part-type="species" reg="agariciferus">agariciferus</tp:taxon-name-part></tp:taxon-name></italic> s. str., there are several specimens mixed among this material (cf. <xref ref-type="bibr" rid="B7">Galil and Ng 2007</xref>) that are clearly conspecific with the Taiwan specimen. This includes a small male specimen of the new species which allows for size-equivalent comparisons between the two taxa to be made. We can now be confident that the present Taiwanese male, <xref ref-type="bibr" rid="B10">Ikeda’s (1998)</xref> specimen, and some of the Philippine material represent a new species, here named <italic><tp:taxon-name><tp:taxon-name-part taxon-name-part-type="genus" reg="Pariphiculus">Pariphiculus</tp:taxon-name-part> <tp:taxon-name-part taxon-name-part-type="species" reg="stellatus">stellatus</tp:taxon-name-part></tp:taxon-name></italic> sp. n.</p><p>
                <italic><tp:taxon-name><tp:taxon-name-part taxon-name-part-type="genus" reg="Pariphiculus">Pariphiculus</tp:taxon-name-part> <tp:taxon-name-part taxon-name-part-type="species" reg="agariciferus">agariciferus</tp:taxon-name-part></tp:taxon-name></italic> Ihle, 1918, is a smaller species, with all specimens less than 22 mm in carapace length. The holotype male from seas around Timor and Rotti islands in Indonesia measured 9.0 × 9.3 mm (not measured to tip of spines). The carapace of the holotype male has all the lateral spines relatively slender and long, all of which are covered with additional spinules and tubercles; with the tubercles and granules on the carapace and chelipeds mushroom-shaped (Fig. <xref ref-type="fig" rid="F4">4A</xref>). A slightly larger male from Vanuatu has a very similar in carapace morphology (Fig. <xref ref-type="fig" rid="F4">4B</xref>). These characters are almost certainly juvenile features; the small Vanuatu specimen is still subadult, with the gonopods poorly chitinised; and the holotype male is probably a young individual as well. In the larger male specimens from the Philippines, Taiwan and Vanuatu, the lateral spines (including those on the posterior carapace margin) are relatively shorter and stouter (Figs <xref ref-type="fig" rid="F4">4C–F</xref>, <xref ref-type="fig" rid="F6">6A–F</xref>). The ambulatory meri and dactyli of the smallest specimens are also proportionately more slender and elongate (Fig. <xref ref-type="fig" rid="F4">4A, B</xref>). As specimens get larger (regardless of sex), the carapace becomes proportionately wider and rounder, and the spines shorter and blunter (Fig. <xref ref-type="fig" rid="F4">4C–F</xref>). The ambulatory meri and dactyli of these larger specimens are also relatively stouter and shorter (Fig. <xref ref-type="fig" rid="F4">4C–F</xref>). As the specimens increase in size, the tops of the mushroom-shaped tubercles on the carapace and chelae also become more mushroom-shaped, with the margins more gently serrated and distinctly asteriform (Figs <xref ref-type="fig" rid="F4">4C–F</xref>, <xref ref-type="fig" rid="F6">6A–F</xref>).</p><p>
                <italic><tp:taxon-name><tp:taxon-name-part taxon-name-part-type="genus" reg="Pariphiculus">Pariphiculus</tp:taxon-name-part> <tp:taxon-name-part taxon-name-part-type="species" reg="stellatus">stellatus</tp:taxon-name-part></tp:taxon-name></italic> sp. n. can be distinguished from <italic><tp:taxon-name><tp:taxon-name-part taxon-name-part-type="genus" reg="Pariphiculus">P.</tp:taxon-name-part> <tp:taxon-name-part taxon-name-part-type="species" reg="agariciferus">agariciferus</tp:taxon-name-part></tp:taxon-name></italic> in having the gastric and branchial regions of the carapace proportionately less inflated (Figs <xref ref-type="fig" rid="F8">8A, G</xref>, <xref ref-type="fig" rid="F11">11D, F</xref>) (vs. prominently inflated in frontal view in <italic><tp:taxon-name><tp:taxon-name-part taxon-name-part-type="genus" reg="Pariphiculus">P.</tp:taxon-name-part> <tp:taxon-name-part taxon-name-part-type="species" reg="agariciferus">agariciferus</tp:taxon-name-part></tp:taxon-name></italic>; cf. Fig. <xref ref-type="fig" rid="F11">11C, E</xref>); the tubercles on the carapace, chelipeds and third maxillipeds are prominently mushroom-shaped but relatively lower, with the tops of the large tubercles distinctly asteriform <!--PageBreak-->(Figs <xref ref-type="fig" rid="F8">8A–C, G</xref>, <xref ref-type="fig" rid="F9">9A, B</xref>, <xref ref-type="fig" rid="F11">11D, F</xref>, <xref ref-type="fig" rid="F12">12B</xref>) (vs. tubercles on the carapace are relatively higher and mushroom-shaped, with the margins of the tops of the tubercles uneven but not distinctly asteriform in <italic><tp:taxon-name><tp:taxon-name-part taxon-name-part-type="genus" reg="Pariphiculus">P.</tp:taxon-name-part> <tp:taxon-name-part taxon-name-part-type="species" reg="agariciferus">agariciferus</tp:taxon-name-part></tp:taxon-name></italic>; cf. Figs <xref ref-type="fig" rid="F5">5A, B</xref>, <xref ref-type="fig" rid="F6">6A–F</xref>, <xref ref-type="fig" rid="F11">11C, E</xref>, <xref ref-type="fig" rid="F12">12A</xref>); in lateral view, the surface behind the postfrontal region is gently concave, forming a shallow depression (Fig. <xref ref-type="fig" rid="F11">11F</xref>) (vs. area behind postfrontal region deeply concave, with a marked depression between frontal and gastric regions in <italic><tp:taxon-name><tp:taxon-name-part taxon-name-part-type="genus" reg="Pariphiculus">P.</tp:taxon-name-part> <tp:taxon-name-part taxon-name-part-type="species" reg="agariciferus">agariciferus</tp:taxon-name-part></tp:taxon-name></italic>; cf. Fig. <xref ref-type="fig" rid="F11">11E</xref>); the suborbital tubercle is relatively low, not protruding and not conspicuous (Figs <xref ref-type="fig" rid="F8">8A, G</xref>, <xref ref-type="fig" rid="F9">9C</xref>, <xref ref-type="fig" rid="F11">11D</xref>) (vs. suborbital tubercle is large and prominently protrudes anteriorly in <italic><tp:taxon-name><tp:taxon-name-part taxon-name-part-type="genus" reg="Pariphiculus">P.</tp:taxon-name-part> <tp:taxon-name-part taxon-name-part-type="species" reg="agariciferus">agariciferus</tp:taxon-name-part></tp:taxon-name></italic>; cf. Fig. <xref ref-type="fig" rid="F11">11C</xref>); the palms of the chelae are relatively long, slender with the fingers gently curved (Figs <xref ref-type="fig" rid="F9">9E–H</xref>, <xref ref-type="fig" rid="F12">12F</xref>) (vs. palms relatively short, swollen with the fingers distinctly curved in <italic><tp:taxon-name><tp:taxon-name-part taxon-name-part-type="genus" reg="Pariphiculus">P.</tp:taxon-name-part> <tp:taxon-name-part taxon-name-part-type="species" reg="agariciferus">agariciferus</tp:taxon-name-part></tp:taxon-name></italic>; cf. Figs <xref ref-type="fig" rid="F6">6G–J</xref>, <xref ref-type="fig" rid="F12">12C</xref>); the dorsal margin of the dactylus and ventral margin of the pollex of the chela is lined with low granules, never serrated (Figs <xref ref-type="fig" rid="F9">9E–H</xref>, <xref ref-type="fig" rid="F12">12F</xref>) (vs. non-cutting margins of dactylus and pollex with prominent sharp and/or mushroom-shaped granules, appears serrated in <italic><tp:taxon-name><tp:taxon-name-part taxon-name-part-type="genus" reg="Pariphiculus">P.</tp:taxon-name-part> <tp:taxon-name-part taxon-name-part-type="species" reg="agariciferus">agariciferus</tp:taxon-name-part></tp:taxon-name></italic>; cf. Figs <xref ref-type="fig" rid="F6">6G–J</xref>, <xref ref-type="fig" rid="F12">12C</xref>); the tubercles and granules on the surface of the male and female pleons are larger, tend to be fused, forming semi-eroded structures (Figs <xref ref-type="fig" rid="F8">8D, E, H</xref>, <xref ref-type="fig" rid="F9">9D</xref>, <xref ref-type="fig" rid="F12">12D</xref>) (vs. tubercles and granules tend to be smaller, discrete and packed in <italic><tp:taxon-name><tp:taxon-name-part taxon-name-part-type="genus" reg="Pariphiculus">P.</tp:taxon-name-part> <tp:taxon-name-part taxon-name-part-type="species" reg="agariciferus">agariciferus</tp:taxon-name-part></tp:taxon-name></italic>; cf. Figs <xref ref-type="fig" rid="F5">5C–H</xref>, <xref ref-type="fig" rid="F12">12C</xref>); the male telson is proportionately shorter, even in small specimens (Figs <xref ref-type="fig" rid="F8">8D, E, H</xref>, <xref ref-type="fig" rid="F12">12D</xref>) (vs. male telson more elongate in <italic><tp:taxon-name><tp:taxon-name-part taxon-name-part-type="genus" reg="Pariphiculus">P.</tp:taxon-name-part> <tp:taxon-name-part taxon-name-part-type="species" reg="agariciferus">agariciferus</tp:taxon-name-part></tp:taxon-name></italic>; cf. Figs <xref ref-type="fig" rid="F5">5C–F</xref>, <xref ref-type="fig" rid="F12">12C</xref>); and the <abbrev xmlns:xlink="http://www.w3.org/1999/xlink" xlink:title="male first gonopod" id="ABBRID0EO4AG" xlink:type="simple">G1</abbrev> is relatively longer and more slender (Fig. <xref ref-type="fig" rid="F13">13E</xref>) (vs. <abbrev xmlns:xlink="http://www.w3.org/1999/xlink" xlink:title="male first gonopod" id="ABBRID0EW4AG" xlink:type="simple">G1</abbrev> proportionately stouter and shorter in <italic><tp:taxon-name><tp:taxon-name-part taxon-name-part-type="genus" reg="Pariphiculus">P.</tp:taxon-name-part> <tp:taxon-name-part taxon-name-part-type="species" reg="agariciferus">agariciferus</tp:taxon-name-part></tp:taxon-name></italic>; cf. Fig. <xref ref-type="fig" rid="F13">13A</xref>). It is important to note also that the single male specimen of <italic><tp:taxon-name><tp:taxon-name-part taxon-name-part-type="genus" reg="Pariphiculus">P.</tp:taxon-name-part> <tp:taxon-name-part taxon-name-part-type="species" reg="stellatus">stellatus</tp:taxon-name-part></tp:taxon-name></italic> sp. n. (Figs <xref ref-type="fig" rid="F11">11B–F</xref>, <xref ref-type="fig" rid="F12">12B–F</xref>) similar in size to adult <italic><tp:taxon-name><tp:taxon-name-part taxon-name-part-type="genus" reg="Pariphiculus">P.</tp:taxon-name-part> <tp:taxon-name-part taxon-name-part-type="species" reg="agariciferus">agariciferus</tp:taxon-name-part></tp:taxon-name></italic> (Figs <xref ref-type="fig" rid="F11">11A, C, E</xref>, <xref ref-type="fig" rid="F12">12A, C, E</xref>) is still subadult, with the <abbrev xmlns:xlink="http://www.w3.org/1999/xlink" xlink:title="male first gonopod" id="ABBRID0EP6AG" xlink:type="simple">G1</abbrev> soft and not well developed.</p><p>All the specimens of <italic><tp:taxon-name><tp:taxon-name-part taxon-name-part-type="genus" reg="Pariphiculus">P.</tp:taxon-name-part> <tp:taxon-name-part taxon-name-part-type="species" reg="stellatus">stellatus</tp:taxon-name-part></tp:taxon-name></italic> sp. n. have been collected by tangle nets in Taiwan and the Philippines. This is also true for all the <italic><tp:taxon-name><tp:taxon-name-part taxon-name-part-type="genus" reg="Pariphiculus">P.</tp:taxon-name-part> <tp:taxon-name-part taxon-name-part-type="species" reg="agariciferus">agariciferus</tp:taxon-name-part></tp:taxon-name></italic> collected from the Philippines, with only a few specimens obtained by trawls (e.g. those in Vanuatu and Taiwan). The material from the Philippines was collected from deeper waters along steep cliffs, areas which can neither be sampled by divers, trawls or dredges (<xref ref-type="bibr" rid="B21">Ng et al. 2009</xref>). These heretofore rare species almost certainly prefer such inaccessible habitats and are thus rarely collected by dredges and trawls (see <xref ref-type="bibr" rid="B15">Mendoza et al. 2010</xref>).</p><fig id="F13" position="float" orientation="portrait"><label>Figure 13.</label><caption><p>Gonopods. <bold>A</bold>–<bold>D</bold> <italic><tp:taxon-name><tp:taxon-name-part taxon-name-part-type="genus" reg="Pariphiculus">Pariphiculus</tp:taxon-name-part> <tp:taxon-name-part taxon-name-part-type="species" reg="agariciferus">agariciferus</tp:taxon-name-part></tp:taxon-name></italic> Ihle, 1918, male (15.8 × 15.0 mm) (<named-content xmlns:xlink="http://www.w3.org/1999/xlink" content-type="dwc:institutional_code" xlink:type="simple">ZRC</named-content>), Philippines <bold>E–H</bold> <italic><tp:taxon-name><tp:taxon-name-part taxon-name-part-type="genus" reg="Pariphiculus">P.</tp:taxon-name-part> <tp:taxon-name-part taxon-name-part-type="species" reg="stellatus">stellatus</tp:taxon-name-part></tp:taxon-name></italic> sp. n., holotype male (27.7 × 24.5 mm) (<named-content xmlns:xlink="http://www.w3.org/1999/xlink" content-type="dwc:institutional_code" xlink:type="simple">ASIZ</named-content> 75485), Taiwan. <bold>A–C, E–G</bold> left <abbrev xmlns:xlink="http://www.w3.org/1999/xlink" xlink:title="male first gonopod" id="ABBRID0EDCBG" xlink:type="simple">G1</abbrev> <bold>D, H</bold> left <abbrev xmlns:xlink="http://www.w3.org/1999/xlink" xlink:title="male second gonopod" id="ABBRID0EJCBG" xlink:type="simple">G2</abbrev>. Scale bars <bold>A, E, D, H</bold> 1.0 mm; <bold>B, C, F, G</bold> 0.5 mm.</p></caption><graphic xmlns:xlink="http://www.w3.org/1999/xlink" xlink:href="zookeys-694-135-g013.jpg" position="float" orientation="portrait" xlink:type="simple" id="oo_152862.jpg"/></fig></tp:treatment-sec><tp:treatment-sec sec-type="distribution" id="SECID0EWCBG"><title>Distribution and depth.</title><p>
                <xref ref-type="bibr" rid="B10">Ikeda’s (1998)</xref> Japanese specimen was collected from 180–200 m of water off Nagai in Sagami Bay. The holotype male from Taiwan was obtained from a depth of 170 m, with the series from the Philippines collected from 80–140 m.</p></tp:treatment-sec><tp:treatment-sec><!--Section generated to contain objects referenced in tp:taxon-treatment.--><fig id="F1" position="float" orientation="portrait"><label>Figure 1.</label><caption><p>Colour in life. <bold>A, B</bold> <italic><tp:taxon-name><tp:taxon-name-part taxon-name-part-type="genus" reg="Acanthodromia">Acanthodromia</tp:taxon-name-part> <tp:taxon-name-part taxon-name-part-type="species" reg="margarita">margarita</tp:taxon-name-part></tp:taxon-name></italic> (Alcock, 1899), female (17.8 × 18.3 mm) (<named-content xmlns:xlink="http://www.w3.org/1999/xlink" content-type="dwc:institutional_code" xlink:type="simple">ASIZ</named-content> 75484), Taiwan <bold>C</bold> <italic><tp:taxon-name><tp:taxon-name-part taxon-name-part-type="genus" reg="Acanthodromia">Acanthodromia</tp:taxon-name-part> <tp:taxon-name-part taxon-name-part-type="species" reg="margarita">margarita</tp:taxon-name-part></tp:taxon-name></italic> (Alcock, 1899), female (17.7 × 19.2 mm) (<named-content xmlns:xlink="http://www.w3.org/1999/xlink" content-type="dwc:institutional_code" xlink:type="simple">ZRC</named-content> 2008.1420), Philippines <bold>D</bold> <italic><tp:taxon-name><tp:taxon-name-part taxon-name-part-type="genus" reg="Pariphiculus">Pariphiculus</tp:taxon-name-part> <tp:taxon-name-part taxon-name-part-type="species" reg="agariciferus">agariciferus</tp:taxon-name-part></tp:taxon-name></italic>, Ihle, 1918, male (11.9 × 12.1 mm) (<named-content xmlns:xlink="http://www.w3.org/1999/xlink" content-type="dwc:institutional_code" xlink:type="simple">ZRC</named-content> 2009.471), Vanuatu <bold>E, F</bold> <italic><tp:taxon-name><tp:taxon-name-part taxon-name-part-type="genus" reg="Pariphiculus">Pariphiculus</tp:taxon-name-part> <tp:taxon-name-part taxon-name-part-type="species" reg="stellatus">stellatus</tp:taxon-name-part></tp:taxon-name></italic> sp. n., holotype male (27.7 × 24.5 mm) (<named-content xmlns:xlink="http://www.w3.org/1999/xlink" content-type="dwc:institutional_code" xlink:type="simple">ASIZ</named-content> 75485), Taiwan. <bold>A, C, D, E</bold> overall dorsal view; <bold>B, F</bold> ventral view.</p></caption><graphic xmlns:xlink="http://www.w3.org/1999/xlink" xlink:href="zookeys-694-135-g001.jpg" position="float" orientation="portrait" xlink:type="simple" id="oo_152850.jpg"/></fig><fig id="F4" position="float" orientation="portrait"><label>Figure 4.</label><caption><p>
                    <italic><tp:taxon-name><tp:taxon-name-part taxon-name-part-type="genus" reg="Pariphiculus">Pariphiculus</tp:taxon-name-part> <tp:taxon-name-part taxon-name-part-type="species" reg="agariciferus">agariciferus</tp:taxon-name-part></tp:taxon-name></italic> Ihle, 1918, overall dorsal view. <bold>A</bold> holotype male (9.0 × 9.3 mm), after <xref ref-type="bibr" rid="B9">Ihle (1918</xref>: fig. 230) <bold>B</bold> young male (10.2 × 9.6 mm) (<named-content xmlns:xlink="http://www.w3.org/1999/xlink" content-type="dwc:institutional_code" xlink:type="simple">ZRC</named-content> 2009.470), Vanuatu <bold>C</bold> male (11.9 × 12.1 mm) (<named-content xmlns:xlink="http://www.w3.org/1999/xlink" content-type="dwc:institutional_code" xlink:type="simple">ZRC</named-content> 2009.471), Vanuatu <bold>D</bold> female (22.1 × 21.3 mm) (<named-content xmlns:xlink="http://www.w3.org/1999/xlink" content-type="dwc:institutional_code" xlink:type="simple">ZRC</named-content> 2009.288), Philippines <bold>E</bold> male (15.5 × 14.4 mm) (<named-content xmlns:xlink="http://www.w3.org/1999/xlink" content-type="dwc:institutional_code" xlink:type="simple">ZRC</named-content> 2012.484), Philippines <bold>F</bold> female (19.0 × 19.0 mm) (<named-content xmlns:xlink="http://www.w3.org/1999/xlink" content-type="dwc:institutional_code" xlink:type="simple">ZRC</named-content> 2017.186), Philippines.</p></caption><graphic xmlns:xlink="http://www.w3.org/1999/xlink" xlink:href="zookeys-694-135-g004.jpg" position="float" orientation="portrait" xlink:type="simple" id="oo_152853.jpg"/></fig><fig id="F6" position="float" orientation="portrait"><label>Figure 6.</label><caption><p>
                    <italic><tp:taxon-name><tp:taxon-name-part taxon-name-part-type="genus" reg="Pariphiculus">Pariphiculus</tp:taxon-name-part> <tp:taxon-name-part taxon-name-part-type="species" reg="agariciferus">agariciferus</tp:taxon-name-part></tp:taxon-name></italic> Ihle, 1918. <bold>A</bold> male (11.9 × 12.1 mm) (<named-content xmlns:xlink="http://www.w3.org/1999/xlink" content-type="dwc:institutional_code" xlink:type="simple">ZRC</named-content> 2009.471), Vanuatu <bold>B</bold> male (15.8 × 15.0 mm) (<named-content xmlns:xlink="http://www.w3.org/1999/xlink" content-type="dwc:institutional_code" xlink:type="simple">ZRC</named-content> 2017.187), Philippines <bold>C, J</bold> male (15.5 × 14.4 mm) (<named-content xmlns:xlink="http://www.w3.org/1999/xlink" content-type="dwc:institutional_code" xlink:type="simple">ZRC</named-content> 2012.484), Philippines <bold>D</bold> male (12.8 × 13.7 mm) (<named-content xmlns:xlink="http://www.w3.org/1999/xlink" content-type="dwc:institutional_code" xlink:type="simple">ZRC</named-content> 2017.186), Philippines <bold>E, G</bold> female (19.0 × 19.0 mm) (<named-content xmlns:xlink="http://www.w3.org/1999/xlink" content-type="dwc:institutional_code" xlink:type="simple">ZRC</named-content> 2017.186), Philippines <bold>F, H</bold> female (22.1 × 21.3 mm) (<named-content xmlns:xlink="http://www.w3.org/1999/xlink" content-type="dwc:institutional_code" xlink:type="simple">ZRC</named-content> 2009.288), Philippines <bold>I</bold> male (11.9 × 12.1 mm) (<named-content xmlns:xlink="http://www.w3.org/1999/xlink" content-type="dwc:institutional_code" xlink:type="simple">ZRC</named-content> 2009.471), Vanuatu. <bold>A–F</bold> intestinal region and posterior margin of carapace <bold>G, H</bold> outer view of left chela <bold>I</bold>, <bold>J</bold> outer view of right chela.</p></caption><graphic xmlns:xlink="http://www.w3.org/1999/xlink" xlink:href="zookeys-694-135-g006.jpg" position="float" orientation="portrait" xlink:type="simple" id="oo_152855.jpg"/></fig><fig id="F5" position="float" orientation="portrait"><label>Figure 5.</label><caption><p>
                    <italic><tp:taxon-name><tp:taxon-name-part taxon-name-part-type="genus" reg="Pariphiculus">Pariphiculus</tp:taxon-name-part> <tp:taxon-name-part taxon-name-part-type="species" reg="agariciferus">agariciferus</tp:taxon-name-part></tp:taxon-name></italic> Ihle, 1918. <bold>A</bold>, <bold>B</bold> female (19.8 × 18.9 mm) (<named-content xmlns:xlink="http://www.w3.org/1999/xlink" content-type="dwc:institutional_code" xlink:type="simple">ZRC</named-content> 2017.181), Philippines <bold>C</bold> male (15.5 × 14.4 mm) (<named-content xmlns:xlink="http://www.w3.org/1999/xlink" content-type="dwc:institutional_code" xlink:type="simple">ZRC</named-content> 2012.484), Philippines <bold>D</bold> young male (10.2 × 9.6 mm) (<named-content xmlns:xlink="http://www.w3.org/1999/xlink" content-type="dwc:institutional_code" xlink:type="simple">ZRC</named-content> 2009.470), Vanuatu <bold>E</bold> male (11.9 × 12.1 mm) (<named-content xmlns:xlink="http://www.w3.org/1999/xlink" content-type="dwc:institutional_code" xlink:type="simple">ZRC</named-content> 2009.471), Vanuatu <bold>F</bold> male (15.8 × 15.0 mm) (<named-content xmlns:xlink="http://www.w3.org/1999/xlink" content-type="dwc:institutional_code" xlink:type="simple">ZRC</named-content> 2017.187), Philippines <bold>G, I</bold> female (22.1 × 21.3 mm) (<named-content xmlns:xlink="http://www.w3.org/1999/xlink" content-type="dwc:institutional_code" xlink:type="simple">ZRC</named-content> 2009.288), Philippines <bold>H</bold> female (19.0 × 19.0 mm) (<named-content xmlns:xlink="http://www.w3.org/1999/xlink" content-type="dwc:institutional_code" xlink:type="simple">ZRC</named-content> 2017.186), Philippines. <bold>A, B</bold> outer view of right third maxilliped <bold>C–E</bold> male thoracic sternum and pleon <bold>E</bold> female thoracic sternum and pleon <bold>G, H</bold> female thoracic sternum and pleon <bold>E</bold> female thoracic sternum and pleon <bold>I</bold> right fourth ambulatory leg.</p></caption><graphic xmlns:xlink="http://www.w3.org/1999/xlink" xlink:href="zookeys-694-135-g005.jpg" position="float" orientation="portrait" xlink:type="simple" id="oo_152854.jpg"/></fig></tp:treatment-sec><ref-list><ref id="B10"><mixed-citation xmlns:xlink="http://www.w3.org/1999/xlink" xlink:type="simple">
          <person-group><name name-style="western"><surname>Ikeda</surname><given-names>H</given-names></name></person-group> (<year>1998</year>) <source>The Deep-Sea Crabs of Sagami Bay.</source> <publisher-name>Hayama Shiosai Museum</publisher-name>, <publisher-loc>Kanagawa, Japan</publisher-loc>, <size units="page">180 pp</size>.</mixed-citation></ref><ref id="B7"><mixed-citation xmlns:xlink="http://www.w3.org/1999/xlink" xlink:type="simple">
          <person-group><name name-style="western"><surname>Galil</surname><given-names>BS</given-names></name><name name-style="western"><surname>Ng</surname><given-names>PKL</given-names></name></person-group> (<year>2007</year>) <article-title>Leucosiid crabs from Panglao, Philippines, with descriptions of three new species (<tp:taxon-name><tp:taxon-name-part taxon-name-part-type="subphylum">Crustacea</tp:taxon-name-part></tp:taxon-name>: <tp:taxon-name><tp:taxon-name-part taxon-name-part-type="order">Decapoda</tp:taxon-name-part></tp:taxon-name>: <tp:taxon-name><tp:taxon-name-part taxon-name-part-type="infraorder">Brachyura</tp:taxon-name-part></tp:taxon-name>).</article-title> <source>Raffles Bulletin of Zoology, Supplement</source> <volume>16</volume>: <fpage>79</fpage>–<lpage>94</lpage>.</mixed-citation></ref><ref id="B27"><mixed-citation xmlns:xlink="http://www.w3.org/1999/xlink" xlink:type="simple">
          <person-group><name name-style="western"><surname>Shih</surname><given-names>Y-J</given-names></name><name name-style="western"><surname>Ho</surname><given-names>H-P</given-names></name><name name-style="western"><surname>Jeng</surname><given-names>M-S</given-names></name></person-group> (<year>in press</year>) Two new records of the leucosioid genus <italic><tp:taxon-name><tp:taxon-name-part taxon-name-part-type="genus">Pariphiculus</tp:taxon-name-part></tp:taxon-name></italic> (Alcock, 1896) from Taiwan (<tp:taxon-name><tp:taxon-name-part taxon-name-part-type="order">Decapoda</tp:taxon-name-part></tp:taxon-name>, <tp:taxon-name><tp:taxon-name-part taxon-name-part-type="infraorder">Brachyura</tp:taxon-name-part></tp:taxon-name>, <tp:taxon-name><tp:taxon-name-part taxon-name-part-type="family">Iphiculidae</tp:taxon-name-part></tp:taxon-name>). Crustaceana.</mixed-citation></ref><ref id="B19"><mixed-citation xmlns:xlink="http://www.w3.org/1999/xlink" xlink:type="simple">
          <person-group><name name-style="western"><surname>Ng</surname><given-names>PKL</given-names></name></person-group> (<year>1999</year>) <article-title>Book review: The DeepSea Crabs of Sagami Bay. H. Ikeda, 1998. Hayama Shiosai Museum, Kanagawa, Japan.</article-title> <source>Crustaceana</source> <volume>72</volume>(<issue>7</issue>): <fpage>717</fpage>–<lpage>718</lpage>.</mixed-citation></ref><ref id="B9"><mixed-citation xmlns:xlink="http://www.w3.org/1999/xlink" xlink:type="simple">
          <person-group><name name-style="western"><surname>Ihle</surname><given-names>JEW</given-names></name></person-group> (<year>1918</year>) Die <tp:taxon-name><tp:taxon-name-part taxon-name-part-type="order">Decapoda</tp:taxon-name-part></tp:taxon-name> <tp:taxon-name><tp:taxon-name-part taxon-name-part-type="infraorder">Brachyura</tp:taxon-name-part></tp:taxon-name> der Siboga-Expedition. III. <tp:taxon-name><tp:taxon-name-part taxon-name-part-type="infraorder">Oxystomata</tp:taxon-name-part></tp:taxon-name>: <tp:taxon-name><tp:taxon-name-part taxon-name-part-type="family">Calappidae</tp:taxon-name-part></tp:taxon-name>, <tp:taxon-name><tp:taxon-name-part taxon-name-part-type="family">Leucosiidae</tp:taxon-name-part></tp:taxon-name>, <tp:taxon-name><tp:taxon-name-part taxon-name-part-type="family">Raninidae</tp:taxon-name-part></tp:taxon-name>. Siboga Expeditie 39b2: 1–322.</mixed-citation></ref><ref id="B4"><mixed-citation xmlns:xlink="http://www.w3.org/1999/xlink" xlink:type="simple">
          <person-group><name name-style="western"><surname>Balss</surname><given-names>H</given-names></name></person-group> (<year>1922</year>) Ostasiatische Decapoden. III. Die Dromiaceen, Oxystomen und Parthenopiden. Archiv für Naturgeschichte 88A(3): 104–140. [figs 1–9]</mixed-citation></ref><ref id="B31"><mixed-citation xmlns:xlink="http://www.w3.org/1999/xlink" xlink:type="simple">
          <person-group><name name-style="western"><surname>Yokoya</surname><given-names>Y</given-names></name></person-group> (<year>1933</year>) <article-title>On the Distribution of Decapod Crustaceans inhabiting the Continental Shelf around Japan, chiefly based upon the Materials collected by S. S. Sôyô-Maru, during the Year [sic] 1923–1930.</article-title> <source>Journal of the College of Agriculture, Tokyo Imperial University</source> <volume>12</volume>(<issue>1</issue>): <fpage>1</fpage>–<lpage>226</lpage>. [figs 1–71]</mixed-citation></ref><ref id="B23"><mixed-citation xmlns:xlink="http://www.w3.org/1999/xlink" xlink:type="simple">
          <person-group><name name-style="western"><surname>Sakai</surname><given-names>T</given-names></name></person-group> (<year>1937</year>) Studies on the Crabs of Japan. II. <tp:taxon-name><tp:taxon-name-part taxon-name-part-type="infraorder">Oxystomata</tp:taxon-name-part></tp:taxon-name>. Science Reports of the Tokyo Bunrika Daigaku, Section B, 3 (Supplement 2): 67–192. [figs 1–45, pls 10–19, Table I]</mixed-citation></ref><ref id="B24"><mixed-citation xmlns:xlink="http://www.w3.org/1999/xlink" xlink:type="simple">
          <person-group><name name-style="western"><surname>Sakai</surname><given-names>T</given-names></name></person-group> (<year>1965</year>) <source>The Crabs of Sagami Bay, collected by His Majesty the Emperor of Japan.</source> <publisher-name> Tokyo</publisher-name>, <publisher-loc>Maruzen Co.</publisher-loc>, <size units="page">206 pp</size>. [figs 1–27 (English text), pls 1–100, pp 1–92 (Japanese text), pp 1–26 (references and index in English), pp 27–32 (index in Japanese), 1 map]</mixed-citation></ref><ref id="B26"><mixed-citation xmlns:xlink="http://www.w3.org/1999/xlink" xlink:type="simple">
          <person-group><name name-style="western"><surname>Serène</surname><given-names>R</given-names></name><name name-style="western"><surname>Vadon</surname><given-names>C</given-names></name></person-group> (<year>1981</year>) Crustacés Décapodes. Brachyoures. Liste préliminaire, description de formes nouvelles et remarques taxonomiques. Résultats des Campagnes MUSORSTOM, 1. Philippines (18-28 Mars 1976). Memoires ORSTOM, No. 91 1981: 117–140. [pls 1–4]</mixed-citation></ref><ref id="B25"><mixed-citation xmlns:xlink="http://www.w3.org/1999/xlink" xlink:type="simple">
          <person-group><name name-style="western"><surname>Sakai</surname><given-names>T</given-names></name></person-group> (<year>1976</year>) Crabs of Japan and the adjacent seas. Tokyo, Kodansha Ltd. [3 volumes: (1) English text, xxxix + 773 pp, figs, 1–379; (2) Plates, 16 pp., pls 1–251; (3) Japanese text, 461 pp, figs 1–2]</mixed-citation></ref><ref id="B5"><mixed-citation xmlns:xlink="http://www.w3.org/1999/xlink" xlink:type="simple">
          <person-group><name name-style="western"><surname>Chen</surname><given-names>H</given-names></name></person-group> (<year>1989</year>) <article-title><tp:taxon-name><tp:taxon-name-part taxon-name-part-type="family">Leucosiidae</tp:taxon-name-part></tp:taxon-name> (<tp:taxon-name><tp:taxon-name-part taxon-name-part-type="subphylum">Crustacea</tp:taxon-name-part></tp:taxon-name>, <tp:taxon-name><tp:taxon-name-part taxon-name-part-type="infraorder">Brachyura</tp:taxon-name-part></tp:taxon-name>).</article-title> In: <person-group><name name-style="western"><surname>Forest</surname><given-names>F</given-names></name></person-group> (<role>Ed.</role>) <issue-title>Résultats des Campagnes MUSORSTOM, Volume 5.</issue-title> <source>Mémoires du Muséum National d'Histoire Naturelle, Paris (A)</source> <volume>144</volume>: <fpage>181</fpage>–<lpage>263</lpage>.</mixed-citation></ref><ref id="B28"><mixed-citation xmlns:xlink="http://www.w3.org/1999/xlink" xlink:type="simple">
          <person-group><name name-style="western"><surname>Tan</surname><given-names>CGS</given-names></name></person-group> (<year>1996</year>) <article-title><tp:taxon-name><tp:taxon-name-part taxon-name-part-type="family">Leucosiidae</tp:taxon-name-part></tp:taxon-name> of the <italic>Albatross</italic> expedition to the Philippines, 1907–1910 (<tp:taxon-name><tp:taxon-name-part taxon-name-part-type="subphylum">Crustacea</tp:taxon-name-part></tp:taxon-name>: <tp:taxon-name><tp:taxon-name-part taxon-name-part-type="infraorder">Brachyura</tp:taxon-name-part></tp:taxon-name>: <tp:taxon-name><tp:taxon-name-part taxon-name-part-type="order">Decapoda</tp:taxon-name-part></tp:taxon-name>).</article-title> <source>Journal of Natural History</source> <volume>30</volume>: <fpage>1021</fpage>–<lpage>1058</lpage>. <ext-link xlink:type="simple" ext-link-type="doi" xlink:href="10.1080/00222939600770551">https://doi.org/10.1080/00222939600770551</ext-link></mixed-citation></ref><ref id="B11"><mixed-citation xmlns:xlink="http://www.w3.org/1999/xlink" xlink:type="simple">
          <person-group><name name-style="western"><surname>Komatsu</surname><given-names>H</given-names></name><name name-style="western"><surname>Manuel</surname><given-names>MR</given-names></name><name name-style="western"><surname>Takeda</surname><given-names>M</given-names></name></person-group> (<year>2005</year>) <article-title>A small collection of leucosiid crabs (<tp:taxon-name><tp:taxon-name-part taxon-name-part-type="subphylum">Crustacea</tp:taxon-name-part></tp:taxon-name>; <tp:taxon-name><tp:taxon-name-part taxon-name-part-type="order">Decapoda</tp:taxon-name-part></tp:taxon-name>; <tp:taxon-name><tp:taxon-name-part taxon-name-part-type="infraorder">Brachyura</tp:taxon-name-part></tp:taxon-name>) from Balicasag Island, Bohol, Philippines.</article-title> <source>Species Diversity</source> <volume>10</volume>: <fpage>105</fpage>–<lpage>123</lpage>.</mixed-citation></ref><ref id="B8"><mixed-citation xmlns:xlink="http://www.w3.org/1999/xlink" xlink:type="simple">
          <person-group><name name-style="western"><surname>Galil</surname><given-names>BS</given-names></name><name name-style="western"><surname>Ng</surname><given-names>PKL</given-names></name></person-group> (<year>2010</year>) <article-title>On a collection of calappoid and leucosioid crabs (<tp:taxon-name><tp:taxon-name-part taxon-name-part-type="order">Decapoda</tp:taxon-name-part></tp:taxon-name>, <tp:taxon-name><tp:taxon-name-part taxon-name-part-type="infraorder">Brachyura</tp:taxon-name-part></tp:taxon-name>) from Vanuatu, with description of a new species of <tp:taxon-name><tp:taxon-name-part taxon-name-part-type="family">Leucosiidae</tp:taxon-name-part></tp:taxon-name>.</article-title> In: <person-group><name name-style="western"><surname>Castro</surname><given-names>P</given-names></name><name name-style="western"><surname>Davie</surname><given-names>PJF</given-names></name><name name-style="western"><surname>Ng</surname><given-names>PKL</given-names></name><name name-style="western"><surname>Richer de Forges</surname><given-names>B</given-names></name></person-group> (<role>Eds</role>) <issue-title>Studies on Brachyura: a homage to Danièle Guinot.</issue-title> <source>Crustaceana Monographs</source> <volume>11</volume>: <fpage>139</fpage>–<lpage>152</lpage>.</mixed-citation></ref><ref id="B20"><mixed-citation xmlns:xlink="http://www.w3.org/1999/xlink" xlink:type="simple">
          <person-group><name name-style="western"><surname>Ng</surname><given-names>PKL</given-names></name><name name-style="western"><surname>Guinot</surname><given-names>D</given-names></name><name name-style="western"><surname>Davie</surname><given-names>PJF</given-names></name></person-group> (<year>2008</year>) <article-title>Systema Brachyurorum: Part I. An annotated checklist of extant brachyuran crabs of the world.</article-title> <source>Raffles Bulletin of Zoology, Supplement</source> <volume>17</volume>: <fpage>1</fpage>–<lpage>286</lpage>.</mixed-citation></ref><ref id="B21"><mixed-citation xmlns:xlink="http://www.w3.org/1999/xlink" xlink:type="simple">
          <person-group><name name-style="western"><surname>Ng</surname><given-names>PKL</given-names></name><name name-style="western"><surname>Mendoza</surname><given-names>JCE</given-names></name><name name-style="western"><surname>Manuel-Santos</surname><given-names>M</given-names></name></person-group> (<year>2009</year>) <article-title>Tangle net fishing, an indigenous method used in Balicasag Island, central Philippines.</article-title> <source>Raffles Bulletin of Zoology, Supplement</source> <volume>20</volume>: <fpage>39</fpage>–<lpage>46</lpage>.</mixed-citation></ref><ref id="B15"><mixed-citation xmlns:xlink="http://www.w3.org/1999/xlink" xlink:type="simple">
          <person-group><name name-style="western"><surname>Mendoza</surname><given-names>JCE</given-names></name><name name-style="western"><surname>Naruse</surname><given-names>T</given-names></name><name name-style="western"><surname>Tan</surname><given-names>SH</given-names></name><name name-style="western"><surname>Chan</surname><given-names>T-Y</given-names></name><name name-style="western"><surname>Richer de Forges</surname><given-names>B</given-names></name><name name-style="western"><surname>Ng</surname><given-names>PKL</given-names></name></person-group> (<year>2010</year>) <article-title>Case studies on decapod crustaceans from the Philippines reveal deep, steep underwater slopes as prime habitats for ‘rare’ species.</article-title> <source>Biological Conservation</source> <volume>19</volume>: <fpage>575</fpage>–<lpage>586</lpage>. <ext-link xlink:type="simple" ext-link-type="doi" xlink:href="10.1007/s10531-009-9744-x">https://doi.org/10.1007/s10531-009-9744-x</ext-link></mixed-citation></ref></ref-list></tp:taxon-treatment>
